# Supplementary material for: Blood Pressure Changes After a Health Promotion Program Among Mexican Workers
Source: Front Public Health. 2021 Jun 23;9:683655. doi: 10.3389/fpubh.2021.683655 (PMC8261043; doi:10.3389/fpubh.2021.683655)
Supplement: Supplementary file 4 [file Data_Sheet_1.XLS]

## Sheet: Sheet1
id	worksite	intv_comp	female	male	age	married	income	lbtype	job_t	con_t	d_shift	wkshft	exercise	alc_d	alcohol	ph_ht	cwsup1	supsup1	s_bp1	d_bp1	pp1	map1	chol	activ	s_bp2	d_bp2	pp2	map2	intervention	s_bp3	d_bp3	pp3	map3	c_age	c_ys_educ	c_bmi1	c_rst_hr1	c_ldl1	c_jsrat1	c_abs1
4	Public Health	yes	female	female	49	yes	betw 10,501 and > 16,500	white-collar	Non-unionized	permanent	else	night/evening/mixed	no	Yes, frequently, at least once per month	yes	no	12	4	110	70	40	86.48	115	light	100	60	40	76.48	yes	100	60	40	76.48	12.2098	8.2016	-6.38808	1.63801	0.992053	-0.112087	-2.88871
5	Public Health	yes	female	female	38	yes	betw 4,501 and 10,500	white-collar	Contractor	temporary	morning	morning	yes	Yes, frequently, at least once per month	yes	no	16	16	110	80	30	92.36	139	light	110	70	40	86.48	yes	110	80	30	92.36	1.20979	0.201601	-1.48412	-8.36199	20.9921	-0.58936	-2.88871
6	Public Health	yes	male	male	44	yes	betw 10,501 and > 16,500	white-collar	Non-unionized	permanent	morning	morning	no	Occasionally (2 to 5 times per year)	yes	no	12	11	110	80	30	92.36	133	light	130	90	40	106.48	yes	110	80	30	92.36	7.20979	8.2016	-6.85144	-18.362	9.99205	-0.00914562	-2.88871
7	Public Health	yes	male	male	52	yes	betw 10,501 and > 16,500	white-collar	Non-unionized	temporary	else	night/evening/mixed	no	Yes, frequently, at least once per month	yes	no	16	16	130	80	50	100.6	154	light	120	80	40	96.48	yes	110	80	30	92.36	15.2098	8.2016	1.56117	0.638009	15.9921	-0.147801	24.1113
12	Public Health	yes	male	male	57	yes	betw 10,501 and > 16,500	white-collar	Non-unionized	permanent	morning	morning	yes	Yes, frequently, at least once per month	yes	no	11	15	130	90	40	106.48	169	moderate	140	90	50	110.6	yes	160	100	60	124.72	20.2098	8.2016	-0.661049	-12.362	37.9921	-0.543905	-2.88871
17	Public Health	yes	female	female	50	no	betw 10,501 and > 16,500	white-collar	Non-unionized	permanent	morning	morning	no	Occasionally (2 to 5 times per year)	yes	no	10	12	110	60	50	80.6	216	moderate					yes					13.2098	4.2016	5.62266	-0.361991	18.9921	0.200413	-2.88871
18	Public Health	yes	female	female	47	no	betw < 1,500 and 4,500	white-collar	Non-unionized	permanent	morning	morning	no	Occasionally (2 to 5 times per year)	yes	no	14	16	110	80	30	92.36	213	light	130	80	50	100.6	yes	130	90	40	106.48	10.2098	0.201601	5.20867	-1.36199	44.9921	-0.204192	-2.88871
20	Public Health	yes	male	male	32	yes	betw 10,501 and > 16,500	white-collar	Unionized	permanent	morning	morning	no	Yes, frequently, at least once per month	yes	no	9	8	120	80	40	96.48	265	light	120	80	40	96.48	yes	110	80	30	92.36	-4.79021	8.2016	1.54308	-2.36199	106.992	0.253298	-2.88871
23	Public Health	yes	male	male	44	yes	betw 10,501 and > 16,500	white-collar	Non-unionized	permanent	morning	morning	yes	Occasionally (2 to 5 times per year)	yes	no	12	15	120	80	40	96.48	135	moderate	130	80	50	100.6	yes	100	80	20	88.24	7.20979	8.2016	-2.3417	-10.362	6.99205	-0.415278	-2.88871
25	Public Health	yes	male	male	61	no	betw 10,501 and > 16,500	white-collar	Non-unionized	permanent	morning	morning	no	Occasionally (2 to 5 times per year)	yes	no	11	12	120	80	40	96.48	192	light	110	70	40	86.48	yes					24.2098	4.2016	-7.68341	-18.362	27.9921	-0.100182	-2.88871
28	Public Health	yes	female	female	53	yes	betw 10,501 and > 16,500	white-collar	Unionized	permanent	morning	night/evening/mixed	no	Occasionally (2 to 5 times per year)	yes	no	12	13	110	80	30	92.36	125	light	110	70	40	86.48	yes	110	80	30	92.36	16.2098	8.2016	-1.33114	-16.362	0.992053	-0.132357	-2.88871
29	Public Health	yes	female	female	39	yes	betw 10,501 and > 16,500	white-collar	Non-unionized	permanent	morning	morning	no	Occasionally (2 to 5 times per year)	yes	yes	12	14	110	70	40	86.48	185	light	110	90	20	98.24	yes	110	70	40	86.48	2.20979	4.2016	1.88913	-6.36199	-23.0079	-0.162087	-2.88871
30	Public Health	yes	male	male	37	yes	betw 10,501 and > 16,500	white-collar	Non-unionized	permanent	morning	morning	no	Occasionally (2 to 5 times per year)	yes	no	12	9	120	80	40	96.48	246	light	110	80	30	92.36	yes	110	70	40	86.48	0.20979	8.2016	-0.437005	-14.362	91.9921	-0.147801	-2.88871
31	Public Health	yes	female	female	41	no	betw 10,501 and > 16,500	white-collar	Non-unionized	permanent	morning	morning	yes	Occasionally (2 to 5 times per year)	yes	yes	12	12	120	80	40	96.48	160	light	110	70	40	86.48	yes	120	80	40	96.48	4.20979	4.2016	8.59608	1.63801	11.9921	-0.132357	-2.88871
32	Public Health	yes	female	female	32	yes	betw 10,501 and > 16,500	white-collar	Non-unionized	temporary	morning	morning	no	Yes, frequently, at least once per month	yes	no	12	16	110	80	30	92.36	144	moderate					no					-4.79021	0.201601	0.950876	13.638	-16.0079	-0.257436	-2.88871
33	Public Health	yes	female	female	51	no	betw 10,501 and > 16,500	white-collar	Non-unionized	permanent	morning	morning	yes	Occasionally (2 to 5 times per year)	yes	yes	12	13	130	80	50	100.6	124	light	130	90	40	106.48	yes					14.2098	0.201601	14.6228	-5.36199	-44.0079	-0.092856	-2.88871
35	Public Health	yes	male	male	24	no	betw 4,501 and 10,500	blue-collar	Unionized	permanent	morning	morning	no	Yes, frequently, at least once per month	yes	no	12	9	110	80	30	92.36	126	moderate					no					-12.7902	0.201601	1.95117	-7.36199	-10.0079	0.42958	4.11129
36	Public Health	yes	male	male	45	yes	betw 4,501 and 10,500	white-collar	Unionized	permanent	morning	morning	no	Occasionally (2 to 5 times per year)	yes	yes	9	6	120	80	40	96.48	137	light	90	60	30	72.36	yes					8.20979	-2.7984	3.29463	-2.36199		0.0326501	-2.88871
39	Public Health	yes	female	female	50	no	betw 4,501 and 10,500	white-collar	Unionized	permanent	morning	morning	no	Occasionally (2 to 5 times per year)	yes	no	11	5	120	70	50	90.6	162	light	90	60	30	72.36	yes					13.2098	0.201601	-2.11683	-12.362	-1.00795	0.00277811	-2.88871
41	Public Health	yes	male	male	40	yes	betw 4,501 and 10,500	blue-collar	Non-unionized	permanent	morning	morning	no	Yes, frequently, at least once per month	yes	no	11	8	110	80	30	92.36	128	vigorous					no	110	70	40	86.48	3.20979	0.201601	1.79446	13.638	-8.00795	-0.0878932	-2.88871
42	Public Health	yes	male	male	61	no	betw 10,501 and > 16,500	white-collar	Non-unionized	permanent	morning	morning	no	Yes, frequently, at least once per month	yes	yes	11	12	120	70	50	90.6	157	light					yes					24.2098	0.201601	-1.92555	2.63801	26.9921	0.0823576	-2.88871
51	Public Health	yes	male	male	47	yes	betw 4,501 and 10,500	blue-collar	Unionized	permanent	morning	morning	no	Occasionally (2 to 5 times per year)	yes	no	11	4	110	80	30	92.36	144	light	100	60	40	76.48	yes	120	70	50	90.6	10.2098	-2.7984	-8.66809	-2.36199	11.9921	-0.223198	14.1113
52	Public Health	yes	male	male	35	no	betw < 1,500 and 4,500	blue-collar	Unionized	permanent	morning	morning	yes	Yes, frequently, at least once per month	yes	no	16	16	130	80	50	100.6	154	moderate	120	90	30	102.36	no	120	80	40	96.48	-1.79021	0.201601	0.270303	-1.36199	-36.0079	-0.20355	7.11129
53	Public Health	yes	male	male	31	yes	betw 4,501 and 10,500	blue-collar	Unionized	permanent	morning	morning	no	No, I never drink	no	no	12	5	110	70	40	86.48	191	light	90	60	30	72.36	no					-5.79021	-2.7984	-4.57717	-10.362	53.9921	-0.230508	-2.88871
61	Public Health	yes	female	female	35	no	betw 10,501 and > 16,500	white-collar	Non-unionized	permanent	morning	morning	no	Occasionally (2 to 5 times per year)	yes	no	5	10	110	80	30	92.36	170	light	90	60	30	72.36	yes					-1.79021	4.2016	-3.5924	-2.36199	40.9921	0.0852817	2.11129
63	Public Health	yes	female	female	46	no	betw 10,501 and > 16,500	white-collar	Non-unionized	permanent	morning	morning	no	Occasionally (2 to 5 times per year)	yes	no	12	12	120	80	40	96.48	140	moderate	110	70	40	86.48	yes	120	80	40	96.48	9.20979	8.2016	-2.33905	-0.361991	-14.0079	-0.176372	-2.88871
66	Public Health	yes	male	male	57	yes	betw 4,501 and 10,500	white-collar	Unionized	permanent	morning	morning	no	Occasionally (2 to 5 times per year)	yes	no	12	12	130	80	50	100.6	179	light	130	90	40	106.48	yes	120	80	40	96.48	20.2098	-2.7984	1.15865	-2.36199	30.9921	-0.176372	-2.88871
69	Public Health	yes	female	female	35	yes	betw 10,501 and > 16,500	white-collar	Non-unionized	permanent	morning	morning	yes	Yes, frequently, at least once per month	yes	no	13	13	110	80	30	92.36	50	light	100	60	40	76.48	yes					-1.79021	4.2016	-3.41092	-4.36199	-24.0079	-0.0620868	-2.88871
71	Public Health	yes	male	male	52	yes	betw 10,501 and > 16,500	white-collar	Non-unionized	permanent	morning	morning	no	Yes, frequently, at least once per month	yes	yes	12	12	110	80	30	92.36	135	light	110	80	30	92.36	no	120	70	50	90.6	15.2098	8.2016	4.56344	-10.362	8.99205	0.0891327	-2.88871
74	Public Health	yes	male	male	43	no	betw 10,501 and > 16,500	white-collar	Non-unionized	permanent	morning	morning	no	No, I never drink	no	no	10	16	110	80	30	92.36	135	light					yes	110	80	30	92.36	6.20979	8.2016	2.62429	-2.36199	-18.0079	-0.314468	-2.88871
75	Public Health	yes	female	female	52	no	betw 4,501 and 10,500	white-collar	Non-unionized	permanent	morning	morning	yes	Occasionally (2 to 5 times per year)	yes	no	12	12	110	75	35	89.42	150	light					no					15.2098	4.2016	-5.00572	-31.362	1.99205	-0.0287535	-2.88871
81	Public Health	yes	female	female	36	yes	betw < 1,500 and 4,500	white-collar	Unionized	permanent	morning	morning	no	Occasionally (2 to 5 times per year)	yes	no	12	12	120	70	50	90.6	166	light					no					-0.79021	-2.7984	-0.676938	-0.361991	6.99205	-0.0620868	29.1113
82	Public Health	yes	female	female	38	yes	betw 10,501 and > 16,500	white-collar	Unionized	permanent	morning	morning	no	No, I never drink	no	yes	12	13	130	80	50	100.6	121	light	120	80	40	96.48	yes	120	80	40	96.48	1.20979	8.2016	5.66647	9.63801	-30.0079	-0.0565312	-2.88871
84	Public Health	yes	male	male	37	yes	betw < 1,500 and 4,500	white-collar	Unionized	permanent	morning	morning	yes	No, I never drink	no	no	10	12	130	80	50	100.6	164	light	110	80	30	92.36	yes					0.20979	4.2016	0.552139	-14.362	12.9921	-0.312087	-2.88871
85	Public Health	yes	female	female	49	no	betw 10,501 and > 16,500	white-collar	Unionized	permanent	morning	night/evening/mixed	yes	Occasionally (2 to 5 times per year)	yes	no	16	16	110	80	30	92.36	211	moderate	120	90	30	102.36	yes	130	100	30	112.36	12.2098	8.2016	-7.05963	-2.36199	66.9921	-0.417642	-2.88871
86	Public Health	yes	male	male	42	no	betw 4,501 and 10,500	white-collar	Unionized	permanent	morning	morning	no	Occasionally (2 to 5 times per year)	yes	no	13	4	130	90	40	106.48	119	light	170	110	60	134.72	yes					5.20979	0.201601	23.7589	-2.36199	-18.0079	-0.0726131	-2.88871
87	Public Health	yes	female	female	31	no	betw 4,501 and 10,500	white-collar	Unionized	permanent	morning	morning	no	Occasionally (2 to 5 times per year)	yes	no	12	6	120	80	40	96.48	141	light	90	60	30	72.36	yes	110	70	40	86.48	-5.79021	0.201601	4.58598	-2.36199	-9.00795	-0.400548	-2.88871
88	Public Health	yes	female	female	34	yes	betw 4,501 and 10,500	white-collar	Unionized	permanent	morning	night/evening/mixed	no	Occasionally (2 to 5 times per year)	yes	no	15	11	130	70	60	94.72	128	light	90	60	30	72.36	yes	110	70	40	86.48	-2.79021	0.201601	4.22587	-1.36199	-47.0079	-0.47499	-2.88871
89	Public Health	yes	female	female	46	no	betw 4,501 and 10,500	white-collar	Unionized	permanent	morning	morning	no	Occasionally (2 to 5 times per year)	yes	no	10	8	110	70	40	86.48	50	light	90	60	30	72.36	yes	120	80	40	96.48	9.20979	0.201601	-3.09238	-7.36199		-0.00494391	-2.88871
90	Public Health	yes	male	male	56	yes	betw 10,501 and > 16,500	white-collar	Non-unionized	permanent	morning	morning	no	Occasionally (2 to 5 times per year)	yes	no	12	5	110	80	30	92.36	192	light	140	90	50	110.6	yes					19.2098	8.2016	2.12275	-16.362	6.99205	-0.0199815	-2.88871
91	Public Health	yes	male	male	23	no	betw < 1,500 and 4,500	blue-collar	Unionized	permanent	morning	morning	yes	Yes, frequently, at least once per month	yes	no	13	10	120	80	40	96.48	135	moderate	110	70	40	86.48	yes	120	80	40	96.48	-13.7902	0.201601	1.61761	-12.362	-35.0079	-0.052563	-2.88871
92	Public Health	yes	female	female	48	no	betw 10,501 and > 16,500	white-collar	Non-unionized	permanent	morning	morning	yes	No, I never drink	no	no	16	16	110	60	50	80.6	117	moderate	110	70	40	86.48	yes	100	70	30	82.36	11.2098	8.2016	-5.14222	-10.362	-3.00795	-0.394002	-2.88871
94	Public Health	yes	female	female	34	no	betw 4,501 and 10,500	white-collar	Unionized	permanent	morning	morning	no	No, I never drink	no	no	16	16	110	70	40	86.48	104	light	110	70	40	86.48	no					-2.79021	-2.7984	-1.63489	-0.361991	-40.0079	0.172396	0.111287
95	Public Health	yes	female	female	46	no	betw 4,501 and 10,500	white-collar	Unionized	permanent	morning	morning	no	Occasionally (2 to 5 times per year)	yes	no	16	16	120	80	40	96.48	181	light					yes					9.20979	0.201601	0.846868	1.63801	39.9921	-0.239865	-0.888713
96	Public Health	yes	female	female	28	no	betw 4,501 and 10,500	white-collar	Unionized	permanent	morning	morning	no	Yes, frequently, at least once per month	yes	no	16	16	110	80	30	92.36	124	light					yes					-8.79021	4.2016	-7.06246	-7.36199		0.310327	-2.88871
97	Public Health	yes	male	male	52	yes	betw < 1,500 and 4,500	white-collar	Non-unionized	permanent	morning	morning	no	Occasionally (2 to 5 times per year)	yes	no	14	14	130	70	60	94.72	170	light					no					15.2098	-2.7984	4.49598	-0.361991	23.9921	0.0470042	-2.88871
98	Public Health	yes	male	male	48	no	betw 10,501 and > 16,500	white-collar	Non-unionized	permanent	morning	morning	yes	Yes, frequently, at least once per month	yes	no	14	12	130	80	50	100.6	172	moderate					no					11.2098	4.2016	-3.63535	-7.36199		-0.246702	-2.88871
100	Public Health	yes	male	male	44	no	betw 10,501 and > 16,500	white-collar	Non-unionized	permanent	morning	morning	no	Occasionally (2 to 5 times per year)	yes	no	13	13	140	90	50	110.6	150		130	90	40	106.48	yes	150	90	60	114.72	7.20979	8.2016	2.80127	-1.36199	8.99205	-0.164412	-2.88871
101	Public Health	yes	male	male	50	yes	betw 4,501 and 10,500	white-collar	Non-unionized	permanent	morning	morning	yes	Occasionally (2 to 5 times per year)	yes	no	12	12	120	80	40	96.48	174	moderate					yes					13.2098	0.201601	1.5902	-8.36199		-0.139865	0.111287
102	Public Health	yes	female	female	43	no	betw 4,501 and 10,500	white-collar	Unionized	permanent	morning	night/evening/mixed	no	Occasionally (2 to 5 times per year)	yes	yes	11	12	120	80	40	96.48	164	light					yes					6.20979	0.201601	1.56956	11.638	-15.0079	-0.0385574	-0.888713
105	Public Health	yes	female	female	39	no	betw 10,501 and > 16,500	white-collar	Non-unionized	permanent	morning	morning	no	Occasionally (2 to 5 times per year)	yes	no	10	13	110	80	30	92.36	130	moderate	110	70	40	86.48	yes					2.20979	0.201601	-1.71775	7.63801	-4.00795	-0.164412	-2.88871
107	Public Health	yes	male	male	62	yes	betw 10,501 and > 16,500	white-collar	Non-unionized	permanent	morning	morning	no	Occasionally (2 to 5 times per year)	yes	no	11	12	150	100	50	120.6	50						yes					25.2098	-2.7984	3.47833	4.63801		-0.0726131	-2.88871
109	Public Health	yes	male	male	42	yes	betw 10,501 and > 16,500	white-collar	Non-unionized	permanent	morning	morning	no	No, I never drink	no	no	8	4	110	80	30	92.36	178	light	120	90	30	102.36	yes	100	70	30	82.36	5.20979	8.2016	0.358083	-2.36199	14.9921	0.0629132	-2.88871
110	Public Health	yes	male	male	49	yes	betw 4,501 and 10,500	blue-collar	Unionized	permanent	else	night/evening/mixed	no	No, I never drink	no	yes	9	10	130	80	50	100.6	159	vigorous					yes					12.2098	-5.7984	2.1755	12.638	5.99205	-0.177876	27.1113
111	Public Health	yes	male	male	38	no	betw 10,501 and > 16,500	white-collar	Non-unionized	permanent	morning	morning	yes	No, I never drink	no	no	9	8	130	80	50	100.6	141	light	120	80	40	96.48	no	130	90	40	106.48	1.20979	8.2016	3.68702	5.63801	-8.00795	-0.415278	-2.88871
112	Public Health	yes	female	female	49	yes	betw 10,501 and > 16,500	white-collar	Non-unionized	permanent	morning	morning	yes	Yes, frequently, at least once per month	yes	no	13	12	100	60	40	76.48	170	moderate	110	70	40	86.48	yes	100	60	40	76.48	12.2098	8.2016	-1.94252	-2.36199	20.9921	0.00277811
113	Public Health	yes	female	female	50	yes	betw 10,501 and > 16,500	white-collar	Non-unionized	permanent	morning	morning	yes	Occasionally (2 to 5 times per year)	yes	no	10	16	130	80	50	100.6	252	light	130	90	40	106.48	yes					13.2098	0.201601	1.93659	-12.362		-0.10533	0.111287
115	Public Health	yes	female	female	41	no	betw 10,501 and > 16,500	white-collar	Non-unionized	temporary	morning	morning	no	No, I never drink	no	no	12	12	110	80	30	92.36	158	light	110	80	30	92.36	no	110	80	30	92.36	4.20979	0.201601	-1.39287	-3.36199	-7.00795	-0.051276	-2.88871
116	Public Health	yes	female	female	33	no	betw 10,501 and > 16,500	white-collar	Unionized	permanent	morning	morning	no	Yes, frequently, at least once per month	yes	no	14	16	110	70	40	86.48	147	moderate	110	70	40	86.48	yes	100	80	20	88.24	-3.79021	8.2016	-3.05821	21.638	1.99205	-0.092856
117	Public Health	yes	female	female	36	no	betw 10,501 and > 16,500	white-collar	Non-unionized	permanent	morning	morning	no	No, I never drink	no	no	13	16	120	80	40	96.48	140	moderate	100	70	30	82.36	yes	120	80	40	96.48	-0.79021	8.2016	-1.00225	-6.36199	6.99205	-0.188174
150	Airline	yes	female	female	32	no	betw 4,501 and 10,500	white-collar	Non-unionized	permanent	morning	morning	yes	Occasionally (2 to 5 times per year)	yes	no	12	14	110	70	40	86.48	132	vigorous	100	80	20	88.24	yes					-4.79021	8.2016	-1.15233	-3.36199	-4.00795	-0.112087	-0.888713
151	Airline	yes	female	female	33	no	betw 4,501 and 10,500	white-collar	Non-unionized	temporary	morning	morning	yes	No, I never drink	no	no	16	16	130	90	40	106.48	162	light					no					-3.79021	4.2016	-0.704527	-3.36199	10.9921	-0.22794	-2.88871
152	Airline	yes	male	male	20	no	betw 4,501 and 10,500	white-collar	Non-unionized	temporary	morning	morning	yes	Occasionally (2 to 5 times per year)	yes	no	12	13	110	80	30	92.36	112	moderate	120	80	40	96.48	yes					-16.7902	0.201601	-4.79813	1.63801	-28.0079	-0.0679691	-2.88871
153	Airline	yes	male	male	46	no	betw 10,501 and > 16,500	white-collar	Non-unionized	permanent	morning	morning	no	Yes, frequently, at least once per month	yes	no	12	15	120	80	40	96.48	131	light					yes					9.20979	0.201601	3.13859	-5.36199	-34.0079	-0.19542	-2.88871
154	Airline	yes	female	female	31	yes	betw 10,501 and > 16,500	white-collar	Non-unionized	permanent	morning	morning	yes	Occasionally (2 to 5 times per year)	yes	no	13	16	120	70	50	90.6	173	light	110	60	50	80.6	yes					-5.79021	0.201601	0.539863	-0.361991	11.9921	-0.143337	-2.88871
155	Airline	yes	male	male	50	yes	betw 10,501 and > 16,500	blue-collar	Non-unionized	permanent	morning	morning	no	No, I never drink	no	no	12	12	120	80	40	96.48	157	light					no					13.2098	0.201601	8.69859	10.638	13.9921	-0.0556352	-2.88871
156	Airline	yes	female	female	53	no	betw 10,501 and > 16,500	white-collar	Non-unionized	permanent	else	night/evening/mixed	no	Occasionally (2 to 5 times per year)	yes	no	14	12	110	80	30	92.36	193	moderate	110	80	30	92.36	yes					16.2098	8.2016	-2.5595	1.63801	29.9921	-0.118497	-2.88871
157	Airline	yes	male	male	53	yes	betw 10,501 and > 16,500	white-collar	Non-unionized	permanent	morning	morning	no	Yes, frequently, at least once per month	yes	no	12	12	130	90	40	106.48	131	light					yes					16.2098	4.2016	4.81971	13.638	-28.0079	0.163554	27.1113
158	Airline	yes	male	male	52	yes	betw 10,501 and > 16,500	white-collar	Non-unionized	permanent	morning	morning	no	Yes, frequently, at least once per month	yes	no	16	15	130	80	50	100.6	148	light	110	80	30	92.36	yes					15.2098	4.2016	-2.72656	-2.36199	11.9921	-0.0398645	-2.88871
159	Airline	yes	female	female	22	no	betw < 1,500 and 4,500	white-collar	Non-unionized	temporary	else	accumulated	no	Yes, frequently, at least once per month	yes	no	12	12	120	80	40	96.48	132	light					yes					-14.7902	4.2016	-6.67944	2.63801	-40.0079	0.102199	-2.88871
160	Airline	yes	female	female	22	no	betw < 1,500 and 4,500	white-collar	Non-unionized	temporary	morning	morning	no	Yes, frequently, at least once per month	yes	no	16	16	110	70	40	86.48	107	light					yes					-14.7902	4.2016	4.46149	8.63801	-33.0079	-0.0689833	-2.88871
161	Airline	yes	female	female	33	yes	betw 10,501 and > 16,500	white-collar	Non-unionized	permanent	else	night/evening/mixed	no	Yes, frequently, at least once per month	yes	no	12	12	110	70	40	86.48	151	moderate	120	80	40	96.48	yes					-3.79021	4.2016	0.9836	-11.362	-7.00795	0.327102	-2.88871
162	Airline	yes	male	male	40	no	betw 10,501 and > 16,500	white-collar	Non-unionized	permanent	morning	morning	no	No, I never drink	no	yes	15	16	140	110	30	122.36	164	light	120	90	30	102.36	yes					3.20979	4.2016	-1.25918	-2.36199	-4.00795	-0.138683	-2.88871
163	Airline	yes	female	female	28	yes	betw 4,501 and 10,500	white-collar	Non-unionized	permanent	morning	morning	no	Occasionally (2 to 5 times per year)	yes	no	16	16	110	80	30	92.36	116	light	110	80	30	92.36	no					-8.79021	4.2016	-3.86168	11.638	-27.0079	-0.112087	2.11129
164	Airline	yes	male	male	43	yes	betw 10,501 and > 16,500	white-collar	Non-unionized	permanent	morning	morning	yes	Yes, frequently, at least once per month	yes	yes	13	9	111	80	31	92.772	166	moderate					no					6.20979	4.2016	7.20088	-9.36199	45.9921	-0.117901	-2.88871
165	Airline	yes	male	male	24	no	betw 10,501 and > 16,500	white-collar	Non-unionized	temporary	morning	morning	no	Yes, frequently, at least once per month	yes	no	13	15	130	80	50	100.6	50	light	130	80	50	100.6	yes					-12.7902	4.2016	-1.50339	15.638		0.00277811	-2.88871
166	Airline	yes	male	male	59	yes	betw 10,501 and > 16,500	white-collar	Non-unionized	permanent	morning	morning	no	Occasionally (2 to 5 times per year)	yes	no	16	16	130	90	40	106.48	218	light	120	70	50	90.6	yes					22.2098	4.2016	-1.52058	-7.36199		-0.180269	-2.88871
167	Airline	yes	male	male	31	yes	betw 4,501 and 10,500	white-collar	Non-unionized	permanent	morning	morning	no	Yes, frequently, at least once per month	yes	no	16	16	110	80	30	92.36	152	moderate					no					-5.79021	4.2016	-3.36561	-18.362	21.9921	-0.452996	-2.88871
168	Airline	yes	male	male	36	yes	betw 10,501 and > 16,500	white-collar	Non-unionized	permanent	else	night/evening/mixed	no	Yes, frequently, at least once per month	yes	no	14	13	110	80	30	92.36	124	light	120	80	40	96.48	yes					-0.79021	4.2016	-0.987582	5.63801	-42.0079	-0.0893595	-2.88871
169	Airline	yes	female	female	48	no	betw 10,501 and > 16,500	white-collar	Non-unionized	permanent	else	night/evening/mixed	yes	Yes, frequently, at least once per month	yes	no	10	15	100	80	20	88.24	165	moderate					no					11.2098	0.201601	-4.10776	24.638	3.99205	-0.278753	-2.88871
170	Airline	yes	male	male	39	yes	betw 10,501 and > 16,500	white-collar	Non-unionized	permanent	morning	morning	no	Occasionally (2 to 5 times per year)	yes	no	14	12	130	80	50	100.6		light					no					2.20979	4.2016	-0.359931	13.638		0.0426751	-2.88871
171	Airline	yes	female	female	42	yes	betw 4,501 and 10,500	white-collar	Non-unionized	permanent	morning	morning	no	Occasionally (2 to 5 times per year)	yes	no	12	12	120	80	40	96.48	118	light	110	80	30	92.36	no					5.20979	0.201601	2.904	-14.362	-21.0079	-0.132357	-2.88871
172	Airline	yes	female	female	28	yes	betw 4,501 and 10,500	white-collar	Non-unionized	permanent	morning	morning	no	Occasionally (2 to 5 times per year)	yes	no	15	14	120	80	40	96.48	102	light	110	70	40	86.48	no					-8.79021	4.2016	2.37626	2.63801	-34.0079	-0.000975669	-2.88871
173	Airline	yes	female	female	39	no	betw 10,501 and > 16,500	white-collar	Non-unionized	permanent	morning	morning	no	Occasionally (2 to 5 times per year)	yes	no	11	12	120	80	40	96.48	143	light					yes					2.20979	0.201601	-2.25063		-14.0079	-0.152409	-2.88871
174	Airline	yes	female	female	36	yes	betw 10,501 and > 16,500	white-collar	Non-unionized	permanent	else	night/evening/mixed	no	Occasionally (2 to 5 times per year)	yes	no	13	8	120	80	40	96.48	126	moderate	120	80	40	96.48	yes					-0.79021	4.2016	3.82959	15.638	-33.0079	-0.185616	-2.88871
175	Airline	yes	female	female	32	no	betw 10,501 and > 16,500	white-collar	Non-unionized	permanent	else	night/evening/mixed	yes	Yes, frequently, at least once per month	yes	no	14	16	110	80	30	92.36	201	light					yes					-4.79021	4.2016	-3.00572	10.638	8.99205	-0.106531	-2.88871
176	Airline	yes	female	female	38	no	betw 10,501 and > 16,500	white-collar	Non-unionized	permanent	morning	morning	no	No, I never drink	no	no	11	12	110	70	40	86.48	128	light					yes					1.20979	4.2016	-2.56475	9.63801	-1.00795	0.0790897	-2.88871
177	Airline	yes	male	male	30	no	betw 10,501 and > 16,500	white-collar	Non-unionized	permanent	else	night/evening/mixed	no	Yes, frequently, at least once per month	yes	no	11	12	120	80	40	96.48	220	light					no					-6.79021	4.2016	-0.394608	19.638	79.9921	-0.0906582	13.1113
178	Airline	yes	male	male	53	yes	betw 4,501 and 10,500	white-collar	Non-unionized	permanent	morning	morning	no	Occasionally (2 to 5 times per year)	yes	no	11	12	120	80	40	96.48	156	light	120	80	40	96.48	yes					16.2098	0.201601	-1.82541	-7.36199	15.9921	0.0379132	-2.88871
179	Airline	yes	female	female	27	no	betw 10,501 and > 16,500	white-collar	Non-unionized	permanent	morning	morning	yes	Yes, frequently, at least once per month	yes	no	11	13	110	70	40	86.48	139	moderate					no					-9.79021	4.2016	-6.19671	-13.362	-8.00795	-0.112087	-2.88871
180	Airline	yes	female	female	25	no	betw 10,501 and > 16,500	white-collar	Non-unionized	permanent	else	night/evening/mixed	no	No, I never drink	no	no	16	16	110	80	30	92.36	119	light					no					-11.7902	4.2016	-5.0682	22.638	-24.0079	-0.0136019	-2.88871
181	Airline	yes	male	male	23	no	betw 4,501 and 10,500	white-collar	Contractor	temporary	morning	morning	yes	Yes, frequently, at least once per month	yes	no	16	16	90	60	30	72.36	184	light					no					-13.7902	4.2016	-5.47955	-6.36199	43.9921	0.0609902	-2.88871
182	Airline	yes	female	female	30	yes	betw 4,501 and 10,500	white-collar	Non-unionized	permanent	morning	morning	no	Occasionally (2 to 5 times per year)	yes	no	13	14	120	80	40	96.48	400	moderate	120	80	40	96.48	yes					-6.79021	0.201601	0.316991	7.63801		-0.283139	-2.88871
183	Airline	yes	female	female	23	no	betw < 1,500 and 4,500	white-collar	Unionized	temporary	morning	morning	no	Occasionally (2 to 5 times per year)	yes	no	15	15	120	80	40	96.48	114	light					no					-13.7902	4.2016	-5.14222	-2.36199	-34.0079	-0.112087	-2.88871
184	Airline	yes	male	male	52	yes	betw 10,501 and > 16,500	white-collar	Non-unionized	permanent	morning	morning	no	Occasionally (2 to 5 times per year)	yes	no	13	12	120	80	40	96.48	158	moderate					no					15.2098	0.201601	5.56486	-12.362	5.99205	-0.125245	-2.88871
185	Airline	yes	male	male	52	yes	betw 4,501 and 10,500	white-collar	Non-unionized	permanent	morning	morning	no	Occasionally (2 to 5 times per year)	yes	no	15	16	120	80	40	96.48	169	vigorous					no					15.2098	0.201601	1.05166	-10.362	26.9921	-0.423062	-2.88871
186	Airline	yes	male	male	24	no	betw 4,501 and 10,500	white-collar	Non-unionized	permanent	morning	morning	yes	Yes, frequently, at least once per month	yes	no	12	16	120	80	40	96.48	146	light					no					-12.7902	4.2016	-1.40765	7.63801	5.99205	-0.0565312	-2.88871
188	Airline	yes	female	female	31	yes	betw 10,501 and > 16,500	white-collar	Non-unionized	permanent	morning	morning	no	Occasionally (2 to 5 times per year)	yes	no	10	12	110	70	40	86.48	167	light	120	80	40	96.48	yes					-5.79021	4.2016	-1.46805	12.638	18.9921	-0.328753	-2.88871
189	Airline	yes	male	male	44	yes	betw 10,501 and > 16,500	white-collar	Non-unionized	permanent	else	night/evening/mixed	yes	Occasionally (2 to 5 times per year)	yes	no	13	12	120	80	40	96.48	50	moderate	120	80	40	96.48	no					7.20979	0.201601	2.34713	0.638009		-0.00842822	-2.88871
190	Airline	yes	male	male	33	no	betw 10,501 and > 16,500	white-collar	Non-unionized	permanent	morning	morning	no	Yes, frequently, at least once per month	yes	no	12	12	120	80	40	96.48	218	light					yes					-3.79021	4.2016	4.58256	0.638009	52.9921	0.0681458	-2.88871
191	Airline	yes	male	male	36	yes	betw 10,501 and > 16,500	white-collar	Non-unionized	permanent	morning	morning	yes	Occasionally (2 to 5 times per year)	yes	no	11	10	130	80	50	100.6	218	moderate					no					-0.79021	4.2016	8.37064	-7.36199	58.9921	-0.24845	-2.88871
194	Airline	yes	female	female	34	no	betw 4,501 and 10,500	white-collar	Non-unionized	permanent	morning	morning	yes	Occasionally (2 to 5 times per year)	yes	no	13	13	120	80	40	96.48	136	moderate	120	80	40	96.48	yes					-2.79021	8.2016	-1.58819	-15.362	-20.0079	0.137913	-1.88871
195	Airline	yes	male	male	49	yes	betw 4,501 and 10,500	blue-collar	Unionized	permanent	morning	morning	no	Occasionally (2 to 5 times per year)	yes	no	13	10	120	80	40	96.48	213	vigorous					yes					12.2098	0.201601	-3.63108	-4.36199	58.9921	-0.253391	-2.88871
196	Airline	yes	female	female	24	no	betw 4,501 and 10,500	white-collar	Non-unionized	permanent	morning	morning	no	Yes, frequently, at least once per month	yes	no	12	12	120	80	40	96.48	130	light					no					-12.7902	4.2016	-2.17377	-10.362	-30.0079	-0.185616	46.1113
197	Airline	yes	female	female	30	no	betw 10,501 and > 16,500	white-collar	Non-unionized	permanent	morning	morning	no	No, I never drink	no	no	9	14	110	80	30	92.36	109	light	120	80	40	96.48	no					-6.79021	4.2016	3.2786	8.63801	-24.0079	0.015962	1.11129
198	Airline	yes	male	male	45	no	betw 10,501 and > 16,500	white-collar	Non-unionized	permanent	morning	morning	yes	Yes, frequently, at least once per month	yes	no	9	9	110	80	30	92.36	161	light	120	70	50	90.6	no					8.20979	0.201601	-1.04911		-20.0079	0.100876	62.1113
199	Airline	yes	female	female	31	yes	betw 10,501 and > 16,500	white-collar	Non-unionized	permanent	else	night/evening/mixed	no	Occasionally (2 to 5 times per year)	yes	no	14	14	120	80	40	96.48	142	light	110	70	40	86.48	yes					-5.79021	4.2016	-2.39697	2.63801	-3.00795	-0.284309	-2.88871
200	Airline	yes	female	female	35	no	betw 4,501 and 10,500	white-collar	Non-unionized	permanent	morning	morning	yes	Occasionally (2 to 5 times per year)	yes	no	16	14	120	70	50	90.6	101	light	90	70	20	78.24	no					-1.79021	4.2016	-3.346	-7.36199	-25.0079	-0.130379	-2.88871
201	Airline	yes	male	male	31	no	betw 4,501 and 10,500	white-collar	Non-unionized	permanent	morning	morning	no	Occasionally (2 to 5 times per year)	yes	no	11	15	120	70	50	90.6	176	moderate					no					-5.79021	0.201601	2.9607	7.63801	25.9921	-0.112087	-2.88871
202	Airline	yes	male	male	27	yes	betw < 1,500 and 4,500	white-collar	Non-unionized	permanent	morning	morning	yes	Yes, frequently, at least once per month	yes	no	14	16	120	80	40	96.48	119	light					no					-9.79021	0.201601	-1.00157	-12.362	-8.00795	-0.19542	-2.88871
203	Airline	yes	female	female	21	no	betw 4,501 and 10,500	white-collar	Non-unionized	permanent	morning	morning	no	Occasionally (2 to 5 times per year)	yes	no	14	16	110	80	30	92.36	130	moderate					no					-15.7902	4.2016	2.40412	30.638	3.99205	-0.15477	-2.88871
204	Airline	yes	female	female	47	yes	betw 10,501 and > 16,500	white-collar	Non-unionized	permanent	else	night/evening/mixed	yes	Occasionally (2 to 5 times per year)	yes	no	15	15	120	80	40	96.48	184	light					yes					10.2098	0.201601	-0.883765	-18.362	7.99205	-0.243039	-2.88871
205	Airline	yes	male	male	42	yes	betw 10,501 and > 16,500	white-collar	Non-unionized	permanent	morning	morning	no	Occasionally (2 to 5 times per year)	yes	yes	14	13	100	70	30	82.36	197	light	130	80	50	100.6	no					5.20979		-1.34687	-3.36199	66.9921	0.0426751	-2.88871
206	Airline	yes	female	female	26	no	betw 10,501 and > 16,500	white-collar	Non-unionized	permanent	morning	morning	yes	No, I never drink	no	no	12	12	110	80	30	92.36	148	moderate					no					-10.7902	4.2016	0.0551467	-0.361991	-3.00795	0.0268021	-2.88871
207	Airline	yes	female	female	24	no	betw < 1,500 and 4,500	white-collar	Non-unionized	temporary	morning	morning	yes	Yes, frequently, at least once per month	yes	no	15	12	110	60	50	80.6	117	light					yes					-12.7902	4.2016	2.05803	-16.362	-32.0079	-0.105989	-2.88871
208	Airline	yes	female	female	39	yes	betw 10,501 and > 16,500	white-collar	Non-unionized	permanent	else	night/evening/mixed	no	Yes, frequently, at least once per month	yes	no	14	16	100	70	30	82.36	160	light	110	80	30	92.36	yes					2.20979	4.2016	1.01964	3.63801	0.992053	-0.0211777	-2.88871
209	Airline	yes	female	female	31	no	betw 10,501 and > 16,500	white-collar	Non-unionized	permanent	else	night/evening/mixed	no	Occasionally (2 to 5 times per year)	yes	no	12	8	90	70	20	78.24	157	light					yes					-5.79021	4.2016	1.78298	4.63801	9.99205	-0.0462973	-2.88871
211	Airline	yes	male	male	25	yes	betw 10,501 and > 16,500	white-collar	Non-unionized	permanent	morning	morning	no	Occasionally (2 to 5 times per year)	yes	no	10	9	120	80	40	96.48	134	light					no					-11.7902	4.2016	2.7622	7.63801	-18.0079	-0.0120867	-2.88871
212	Airline	yes	female	female	46	no	betw 10,501 and > 16,500	white-collar	Non-unionized	permanent	else	night/evening/mixed	no	Occasionally (2 to 5 times per year)	yes	no	12	9	120	80	40	96.48	143	light					no					9.20979	4.2016	0.675403	3.63801	-0.00794702	0.137913	-1.88871
213	Airline	yes	male	male	26	no	betw 4,501 and 10,500	white-collar	Non-unionized	temporary	morning	morning	yes	No, I never drink	no	no	16	16	120	80	40	96.48	50	moderate	120	80	40	96.48	no					-10.7902	0.201601	-5.95351	10.638		-0.202996	-2.88871
214	Airline	yes	female	female	21	no	betw 4,501 and 10,500	white-collar	Non-unionized	temporary	morning	morning	no	Occasionally (2 to 5 times per year)	yes	no	10	12	110	70	40	86.48	130	light					no					-15.7902	0.201601	-7.35049	-22.362	-14.0079	0.0521989	-2.88871
215	Airline	yes	male	male	30	no	betw 10,501 and > 16,500	white-collar	Non-unionized	permanent	morning	morning	no	Occasionally (2 to 5 times per year)	yes	no	10	11	120	80	40	96.48	182	light					yes					-6.79021	4.2016	0.23336	3.63801	36.9921	0.195056	-2.88871
216	Airline	yes	male	male	45	no	betw 10,501 and > 16,500	white-collar	Non-unionized	permanent	morning	morning	yes	Occasionally (2 to 5 times per year)	yes	no	15	16	120	80	40	96.48	123	moderate	110	90	20	98.24	no					8.20979	4.2016	5.91546	-1.36199	-52.0079	-0.409706	11.1113
217	Airline	yes	male	male	31	yes	betw 10,501 and > 16,500	white-collar	Non-unionized	permanent	morning	morning	no	Occasionally (2 to 5 times per year)	yes	no	10	14	120	80	40	96.48	172	light	140	90	50	110.6	yes					-5.79021	4.2016	4.23782	13.638	-3.00795	0.0629132	-2.88871
218	Airline	yes	female	female	36	no	betw 10,501 and > 16,500	white-collar	Non-unionized	permanent	morning	morning	no	Occasionally (2 to 5 times per year)	yes	no	12	12	110	80	30	92.36	106	light					yes					-0.79021	8.2016	-3.75033	15.638	-34.0079	0.0754132	-2.88871
220	Airline	yes	male	male	39	yes	betw 4,501 and 10,500	white-collar	Non-unionized	permanent	morning	morning	no	Yes, frequently, at least once per month	yes	no	12	12	120	80	40	96.48	167	light					no					2.20979	0.201601	-1.58819	3.63801	28.9921	-0.15156	1.11129
222	Airline	yes	female	female	30	no	betw 10,501 and > 16,500	white-collar	Non-unionized	permanent	morning	morning	yes	No, I never drink	no	no	11	16	130	80	50	100.6	144	moderate					no					-6.79021	0.201601	-0.385521	-2.36199	-2.00795	-0.213438	-2.88871
224	Airline	yes	female	female	33	yes	betw 10,501 and > 16,500	white-collar	Non-unionized	permanent	morning	morning	no	Yes, frequently, at least once per month	yes	no	12	15	120	80	40	96.48	150	light	120	80	40	96.48	no					-3.79021	4.2016	4.81971	-0.361991	-8.00795	-0.0961293	0.111287
225	Airline	yes	female	female	25	no	betw 10,501 and > 16,500	white-collar	Non-unionized	permanent	else	night/evening/mixed	no	Yes, frequently, at least once per month	yes	no	10	8	120	80	40	96.48	116	light	110	80	30	92.36	yes					-11.7902	4.2016	-1.98779	-3.36199	-13.0079	0.337913	-2.88871
229	Airline	yes	female	female	32	no	betw 10,501 and > 16,500	white-collar	Non-unionized	permanent	else	night/evening/mixed	no	Occasionally (2 to 5 times per year)	yes	no	12	12	120	80	40	96.48	139	light					no					-4.79021	4.2016	0.375947	33.638	-2.00795	-0.0120867	-2.88871
233	Airline	yes	male	male	33	yes	betw 10,501 and > 16,500	white-collar	Non-unionized	permanent	morning	morning	no	Yes, frequently, at least once per month	yes	no	14	16	110	80	30	92.36	212	light					no					-3.79021	0.201601	-0.688315	6.63801	33.9921	-0.144138	-2.88871
234	Airline	yes	male	male	33	yes	betw 10,501 and > 16,500	white-collar	Non-unionized	permanent	morning	morning	no	Occasionally (2 to 5 times per year)	yes	no	13	12	140	90	50	110.6	199	light					yes					-3.79021	4.2016	9.50624	1.63801	43.9921	-0.0726131	-2.88871
236	Airline	yes	male	male	25	no	betw < 1,500 and 4,500	white-collar	Non-unionized	permanent	morning	morning	no	Occasionally (2 to 5 times per year)	yes	no	12	16	110	80	30	92.36	140	moderate	120	80	40	96.48	no					-11.7902	-2.7984	1.99401	-5.36199	-19.0079	-0.569404	-2.88871
237	Airline	yes	female	female	32	no	betw < 1,500 and 4,500	blue-collar	Non-unionized	permanent	morning	morning	no	No, I never drink	no	no	12	16	130	80	50	100.6	188	light	120	70	50	90.6	no					-4.79021	-11.7984	11.5657	-6.36199	28.9921	-0.00914562	-2.88871
238	Airline	yes	female	female	60	no	betw < 1,500 and 4,500	blue-collar	Non-unionized	permanent	morning	morning	no	No, I never drink	no	no	9	15	120	80	40	96.48	155	moderate	110	80	30	92.36	yes					23.2098	-5.7984	3.1541	-8.36199	-10.0079	-0.19542	1.11129
239	Airline	yes	male	male	48	no	betw < 1,500 and 4,500	blue-collar	Non-unionized	temporary	morning	morning	no	Yes, frequently, at least once per month	yes	no	16	16	120	80	40	96.48	152	moderate					no					11.2098	-2.7984	-0.910918	-12.362	8.99205	-0.144138	-2.88871
240	Airline	yes	female	female	23	no	betw < 1,500 and 4,500	blue-collar	Non-unionized	permanent	morning	morning	no	Yes, frequently, at least once per month	yes	yes	12	16	120	80	40	96.48	140	moderate					no					-13.7902	-5.7984	2.77206	4.63801	-7.00795	-0.120151	-2.88871
241	Airline	yes	female	female	44	no	betw < 1,500 and 4,500	blue-collar	Non-unionized	permanent	morning	morning	no	No, I never drink	no	no	9	12	130	80	50	100.6	168	light	100	70	30	82.36	no					7.20979	-2.7984	10.4614	-4.36199	2.99205	0.108501	-2.88871
242	Airline	yes	female	female	51	no	betw < 1,500 and 4,500	blue-collar	Unionized	permanent	morning	morning	no	Occasionally (2 to 5 times per year)	yes	no	10	16	120	80	40	96.48	141	moderate	120	80	40	96.48	yes					14.2098	-5.7984	4.35549	24.638	-0.00794702	-0.335771	-2.88871
243	Airline	yes	female	female	50	yes	betw < 1,500 and 4,500	blue-collar	Non-unionized	permanent	morning	morning	no	No, I never drink	no	yes	12	16	140	100	40	116.48	123	vigorous	130	80	50	100.6	yes					13.2098	-5.7984	5.00561	-2.36199	-37.0079	-0.187668	-2.88871
244	Airline	yes	female	female	34	no	betw < 1,500 and 4,500	blue-collar	Non-unionized	permanent	morning	morning	no	Occasionally (2 to 5 times per year)	yes	no	11	15	110	70	40	86.48	145	moderate	120	80	40	96.48	yes					-2.79021	-2.7984	-3.67239	3.63801	-43.0079	-0.362087	-0.888713
245	Airline	yes	female	female	26	no	betw 10,501 and > 16,500	white-collar	Non-unionized	permanent	morning	morning	no	Yes, frequently, at least once per month	yes	no	13	13	120	80	40	96.48	153	light					no					-10.7902	4.2016	-3.93194	6.63801	-30.0079	0.113523	-2.88871
246	Airline	yes	female	female	26	no	betw 10,501 and > 16,500	white-collar	Non-unionized	permanent	morning	morning	no	Yes, frequently, at least once per month	yes	no	15	12	120	80	40	96.48	181	light					no					-10.7902	4.2016	-1.01778	2.63801	24.9921	-0.0906582	-2.88871
247	Airline	yes	male	male	40	yes	betw 10,501 and > 16,500	white-collar	Non-unionized	permanent	morning	morning	no	Yes, frequently, at least once per month	yes	no	12	12	140	100	40	116.48	128	light					no					3.20979	4.2016	5.00663	10.638	-7.00795	0.0353491	-2.88871
248	Airline	yes	male	male	31	no	betw 10,501 and > 16,500	white-collar	Non-unionized	permanent	morning	morning	yes	Yes, frequently, at least once per month	yes	no	12	12	110	70	40	86.48	103	moderate	100	70	30	82.36	no					-5.79021	8.2016	-8.00221	-11.362		0.0353491	-2.88871
249	Airline	yes	female	female	29	no	betw 4,501 and 10,500	white-collar	Non-unionized	permanent	else	night/evening/mixed	no	No, I never drink	no	no	11	15	110	80	30	92.36	131	light					no					-7.79021	0.201601	-7.15238	-2.36199	-27.0079	0.10761	-2.88871
250	Airline	yes	female	female	26	no	betw 10,501 and > 16,500	white-collar	Non-unionized	permanent	else	night/evening/mixed	no	Yes, frequently, at least once per month	yes	no	12	16	100	70	30	82.36	127	light					no					-10.7902	0.201601	-2.47318		-51.0079	-0.0287535	4.11129
251	Airline	yes	female	female	29	yes	betw 10,501 and > 16,500	white-collar	Non-unionized	permanent	else	night/evening/mixed	no	No, I never drink	no	no	12	16	110	70	40	86.48	120	moderate	120	80	40	96.48	yes					-7.79021	4.2016	-2.54108	-1.36199	-18.0079	0.163554	-0.888713
253	Airline	yes	female	female	23	no	betw 4,501 and 10,500	white-collar	Non-unionized	permanent	else	night/evening/mixed	no	Occasionally (2 to 5 times per year)	yes	no	13	16	120	80	40	96.48	172	light					no					-13.7902	4.2016	-1.4275	10.638	38.9921	-0.204192	-2.88871
254	Airline	yes	male	male	23	no	betw 10,501 and > 16,500	white-collar	Non-unionized	permanent	morning	morning	no	Yes, frequently, at least once per month	yes	no	11	12	120	80	40	96.48	113	light	140	80	60	104.72	yes					-13.7902	4.2016	2.97736	11.638	-20.0079	0.0403522	-2.88871
255	Airline	yes	female	female	22	no	betw 10,501 and > 16,500	white-collar	Non-unionized	permanent	morning	morning	no	Yes, frequently, at least once per month	yes	no	12	16	90	60	30	72.36	144	moderate					yes					-14.7902	4.2016	-4.51787	-2.36199	-6.00795	-0.362087	-2.88871
256	Airline	yes	male	male	41	no	betw 4,501 and 10,500	white-collar	Non-unionized	permanent	morning	morning	no	Yes, frequently, at least once per month	yes	no	14	16	130	90	40	106.48	168	moderate	130	90	40	106.48	no					4.20979	4.2016	-5.67623	15.638	9.99205	-0.362087	-2.88871
258	Airline	yes	female	female	22	no	betw 10,501 and > 16,500	white-collar	Non-unionized	permanent	else	night/evening/mixed	no	Yes, frequently, at least once per month	yes	no	16	14	90	70	20	78.24	153	light					no					-14.7902	4.2016	-3.77232	15.638	-22.0079	0.637913	-2.88871
260	Airline	yes	male	male	23	no	betw 4,501 and 10,500	white-collar	Non-unionized	permanent	morning	morning	yes	Yes, frequently, at least once per month	yes	no	12	15	120	80	40	96.48	123	moderate					no					-13.7902	4.2016	7.42553	-3.36199	-20.0079	-0.405565	-2.88871
261	Airline	yes	female	female	30	yes	betw 10,501 and > 16,500	white-collar	Unionized	permanent	morning	morning	no	Occasionally (2 to 5 times per year)	yes	no	11	12	100	70	30	82.36	150	light					yes					-6.79021	4.2016	-2.86768	-5.36199	-41.0079	-0.0726131	-0.888713
262	Airline	yes	female	female	37	yes	betw 10,501 and > 16,500	white-collar	Non-unionized	permanent	morning	morning	no	No, I never drink	no	no	11	16	120	80	40	96.48	133	light	120	80	40	96.48	no					0.20979	4.2016	0.127563	12.638	-15.0079	-0.231652	-2.88871
263	Airline	yes	female	female	45	no	betw 10,501 and > 16,500	white-collar	Non-unionized	permanent	morning	morning	no	Occasionally (2 to 5 times per year)	yes	no	12	12	110	90	20	98.24	151	moderate					yes					8.20979	4.2016	5.26238	7.63801	9.99205	0.015962	-2.88871
264	Airline	yes	male	male	35	yes	betw 10,501 and > 16,500	white-collar	Non-unionized	permanent	else	night/evening/mixed	yes	Occasionally (2 to 5 times per year)	yes	no	10	12	120	90	30	102.36	122	light	120	80	40	96.48	no					-1.79021	4.2016	-1.76413	3.63801	-49.0079	-0.0462973	1.11129
265	Airline	yes	male	male	49	yes	betw 10,501 and > 16,500	white-collar	Non-unionized	permanent	morning	morning	no	Occasionally (2 to 5 times per year)	yes	yes	11	11	120	80	40	96.48	135	light	120	80	40	96.48	yes					12.2098	4.2016	4.07364	-13.362	-17.0079	0.00970811	-2.88871
266	Airline	yes	female	female	23	yes	betw 4,501 and 10,500	white-collar	Non-unionized	temporary	else	night/evening/mixed	no	Yes, frequently, at least once per month	yes	no	16	16	120	80	40	96.48	50	moderate	120	80	40	96.48	no					-13.7902	4.2016	-6.35408	-2.36199		-0.10533
267	Airline	yes	female	female	29	no	betw 10,501 and > 16,500	white-collar	Non-unionized	permanent	morning	morning	no	Yes, frequently, at least once per month	yes	no	10	12	110	80	30	92.36	156	moderate	120	80	40	96.48	no					-7.79021	4.2016	-3.26633	5.63801	-21.0079	0.262913	-2.88871
268	Airline	yes	male	male	25	no	betw 10,501 and > 16,500	white-collar	Non-unionized	permanent	morning	morning	no	Yes, frequently, at least once per month	yes	no	15	14	120	80	40	96.48	118	light					no					-11.7902	4.2016	-4.65376	12.638	-45.0079	-0.177876	-2.88871
269	Airline	yes	male	male	26	no	betw 10,501 and > 16,500	white-collar	Non-unionized	permanent	morning	morning	yes	Yes, frequently, at least once per month	yes	no	14	14	120	80	40	96.48	111	light	120	80	40	96.48	yes					-10.7902	4.2016	5.16729	15.638	-34.0079	0.0268021	-2.88871
270	Airline	yes	female	female	27	no	betw 4,501 and 10,500	white-collar	Non-unionized	permanent	else	night/evening/mixed	no	Occasionally (2 to 5 times per year)	yes	no	15	12	90	60	30	72.36	168	light					yes					-9.79021	4.2016	-4.12725	13.638	-15.0079	0.105655	-2.88871
271	Airline	yes	male	male	48	yes	betw 10,501 and > 16,500	white-collar	Non-unionized	permanent	else	night/evening/mixed	yes	Yes, frequently, at least once per month	yes	no	16	16	120	70	50	90.6	111	light					no					11.2098	4.2016	-0.173789	-11.362	-28.0079	-0.138683	-2.88871
273	Airline	yes	male	male	41	no	betw 10,501 and > 16,500	white-collar	Non-unionized	permanent	else	night/evening/mixed	yes	Yes, frequently, at least once per month	yes	no	12	11	120	80	40	96.48	193	light	120	80	40	96.48	yes					4.20979	4.2016	-0.918986	-7.36199	41.9921	0.537913	-2.88871
274	Airline	yes	male	male	34	yes	betw 10,501 and > 16,500	white-collar	Non-unionized	permanent	morning	morning	yes	Occasionally (2 to 5 times per year)	yes	no	14	13	120	70	50	90.6	149	moderate					no					-2.79021	0.201601	-2.65471	9.63801	1.99205	-0.100182	-2.88871
275	Airline	yes	male	male	40	no	betw 10,501 and > 16,500	white-collar	Non-unionized	permanent	else	night/evening/mixed	no	Yes, frequently, at least once per month	yes	no	11	13	110	80	30	92.36	153	moderate					yes					3.20979	0.201601	6.85848	9.63801	4.99205	-0.180269	-2.88871
277	Airline	yes	female	female	24	no	betw 10,501 and > 16,500	white-collar	Non-unionized	permanent	morning	morning	no	Yes, frequently, at least once per month	yes	no	12	13	120	70	50	90.6	120	light					no					-12.7902	4.2016	2.38189	9.63801	-19.0079	-0.0906582	-2.88871
278	Airline	yes	female	female	42	yes	betw 10,501 and > 16,500	white-collar	Non-unionized	permanent	morning	morning	no	Occasionally (2 to 5 times per year)	yes	no	12	12	120	80	40	96.48	138	light					no					5.20979	0.201601	0.0635371	4.63801	-11.0079	-0.297984	-2.88871
279	Airline	yes	male	male	43	yes	betw 10,501 and > 16,500	white-collar	Non-unionized	permanent	else	accumulated	no	Occasionally (2 to 5 times per year)	yes	no	14	16	110	70	40	86.48	161	light					no					6.20979	0.201601	-2.63882	15.638	6.99205	-0.284309	-2.88871
280	Airline	yes	male	male	48	no	betw 10,501 and > 16,500	white-collar	Non-unionized	permanent	else	night/evening/mixed	yes	Yes, frequently, at least once per month	yes	no	15	15	120	80	40	96.48	171	moderate					no					11.2098	0.201601	0.685638	12.638	20.9921	-0.204192	-2.88871
281	Airline	yes	female	female	36	no	betw 10,501 and > 16,500	white-collar	Non-unionized	permanent	else	night/evening/mixed	no	Yes, frequently, at least once per month	yes	no	12	12	110	80	30	92.36	186	light	120	80	40	96.48	no					-0.79021	0.201601	-5.52499	-2.36199	14.9921	-0.0906582	-2.88871
284	Airline	yes	female	female	29	no	betw 10,501 and > 16,500	white-collar	Non-unionized	permanent	morning	morning	no	Yes, frequently, at least once per month	yes	no	13	10	120	80	40	96.48	137	moderate					no					-7.79021	8.2016	-4.10355	-2.36199	-18.0079	-0.202996	-2.88871
285	Airline	yes	female	female	29	yes	betw 4,501 and 10,500	white-collar	Non-unionized	permanent	morning	morning	no	Occasionally (2 to 5 times per year)	yes	no	15	16	130	80	50	100.6	185	light					no					-7.79021	0.201601	1.25688	8.63801	39.9921	-0.143337	-2.88871
286	Airline	yes	male	male	52	no	betw 10,501 and > 16,500	white-collar	Unionized	permanent	morning	morning	yes	Yes, frequently, at least once per month	yes	no	16	16	120	80	40	96.48	194	light					no					15.2098	0.201601	-3.46008	-6.36199	45.9921	-0.462087	-2.88871
287	Airline	yes	male	male	26	no	betw 4,501 and 10,500	white-collar	Non-unionized	temporary	morning	morning	no	Occasionally (2 to 5 times per year)	yes	no	13	13	90	60	30	72.36	134	light	120	80	40	96.48	no					-10.7902	4.2016	-1.43915	-7.36199	-8.00795	0.0202662	0.111287
289	Airline	yes	female	female	32	yes	betw 10,501 and > 16,500	white-collar	Non-unionized	permanent	morning	morning	yes	Occasionally (2 to 5 times per year)	yes	no	11	15	100	70	30	82.36	121	moderate	100	70	30	82.36	no					-4.79021	0.201601	-2.54527	8.63801	-31.0079	0.163554	-2.88871
290	Airline	yes	male	male	32	no	betw 10,501 and > 16,500	white-collar	Non-unionized	permanent	morning	morning	yes	No, I never drink	no	no	15	10	110	80	30	92.36	165	light					no					-4.79021	4.2016	0.23336	-6.36199	19.9921	-0.266849	-2.88871
291	Airline	yes	female	female	52	no	betw 10,501 and > 16,500	white-collar	Non-unionized	permanent	morning	morning	yes	Occasionally (2 to 5 times per year)	yes	no	13	13	120	70	50	90.6	194	light	120	80	40	96.48	yes					15.2098	0.201601	-2.85781	-18.362	21.9921	0.0924587	-2.88871
293	Airline	yes	male	male	42	yes	betw 10,501 and > 16,500	white-collar	Non-unionized	permanent	morning	morning	no	Occasionally (2 to 5 times per year)	yes	no	14	16	120	80	40	96.48	202	light	120	80	40	96.48	no					5.20979	4.2016	1.5902	5.63801	41.9921	0.164229	-2.88871
294	Airline	yes	female	female	28	no	betw 10,501 and > 16,500	white-collar	Non-unionized	permanent	morning	morning	no	Yes, frequently, at least once per month	yes	no	13	16	110	70	40	86.48	149	light					no					-8.79021	8.2016	-9.03765	12.638	-15.0079	-0.147801	-2.88871
295	Airline	yes	female	female	44	yes	betw < 1,500 and 4,500	white-collar	Unionized	permanent	else	night/evening/mixed	yes	Occasionally (2 to 5 times per year)	yes	no	11	10	120	80	40	96.48	176	light	120	70	50	90.6	yes					7.20979	-2.7984	-4.27657	-19.362	-13.0079	-0.0556352	-2.88871
296	Airline	yes	female	female	44	yes	betw 10,501 and > 16,500	white-collar	Non-unionized	permanent	morning	morning	no	Occasionally (2 to 5 times per year)	yes	no	14	16	120	70	50	90.6	110	light	110	80	30	92.36	no					7.20979	0.201601	-8.87464	6.63801	-51.0079	0.0216342	-2.88871
297	Airline	yes	male	male	51	yes	betw 10,501 and > 16,500	blue-collar	Unionized	permanent	morning	morning	no	Occasionally (2 to 5 times per year)	yes	yes	12	12	110	80	30	92.36	190	moderate	120	80	40	96.48	yes					14.2098	0.201601	-0.813384	0.638009	51.9921	0.109342	-2.88871
298	Airline	yes	male	male	53	yes	betw 4,501 and 10,500	blue-collar	Unionized	permanent	morning	morning	no	Occasionally (2 to 5 times per year)	yes	no	12	12	130	80	50	100.6	145	moderate	120	80	40	96.48	yes					16.2098	0.201601	-3.22794	5.63801	-11.0079	-0.0287535	-1.88871
299	Airline	yes	male	male	40	yes	betw 4,501 and 10,500	blue-collar	Unionized	permanent	morning	morning	yes	No, I never drink	no	no	12	11	120	80	40	96.48	188	moderate	120	80	40	96.48	yes					3.20979	0.201601	-1.31503	6.63801	44.9921	-0.144695	-1.88871
300	Airline	yes	male	male	47	no	betw 10,501 and > 16,500	blue-collar	Non-unionized	permanent	morning	morning	no	Yes, frequently, at least once per month	yes	no	12	4	110	70	40	86.48	174	moderate					yes					10.2098	0.201601	-2.50709	-2.36199	18.9921	0.109342	-2.88871
301	Airline	yes	male	male	50	yes	betw 10,501 and > 16,500	white-collar	Non-unionized	permanent	morning	morning	yes	Yes, frequently, at least once per month	yes	yes	11	12	130	80	50	100.6	106	moderate	120	80	40	96.48	no					13.2098	0.201601	2.2171	14.638		-0.19542	-2.88871
302	Airline	yes	female	female	45	no	betw 10,501 and > 16,500	white-collar	Non-unionized	permanent	morning	morning	yes	Occasionally (2 to 5 times per year)	yes	no	11	12	120	80	40	96.48	149	vigorous					yes					8.20979	8.2016	-1.55869	17.638	-24.0079	0.0712466	-2.88871
303	Airline	yes	male	male	41	yes	betw 4,501 and 10,500	white-collar	Non-unionized	permanent	morning	morning	no	Yes, frequently, at least once per month	yes	no	11	4	130	80	50	100.6	207	moderate					no					4.20979	0.201601	1.62466	-9.36199	51.9921	0.137913	-2.88871
304	Airline	yes	male	male	49	no	betw < 1,500 and 4,500	white-collar	Unionized	permanent	morning	morning	no	Occasionally (2 to 5 times per year)	yes	no	14	16	130	80	50	100.6	121	moderate	120	80	40	96.48	yes					12.2098	-2.7984	3.57575	-9.36199	-28.0079	-0.335771	-2.88871
305	Airline	yes	male	male	33	yes	betw 10,501 and > 16,500	white-collar	Non-unionized	permanent	morning	morning	yes	Yes, frequently, at least once per month	yes	no	11	12	120	80	40	96.48	122	light					no					-3.79021	4.2016	-1.70238	11.638	-26.0079	0.337913	-2.88871
306	Airline	yes	female	female	23	no	betw 4,501 and 10,500	white-collar	Non-unionized	permanent	morning	morning	no	Yes, frequently, at least once per month	yes	no	12	12	120	80	40	96.48	153	moderate					no					-13.7902	4.2016	-1.87001	-1.36199	11.9921	-0.112087	16.1113
307	Airline	yes	female	female	36	no	betw 4,501 and 10,500	white-collar	Non-unionized	permanent	morning	morning	no	Occasionally (2 to 5 times per year)	yes	no	10	7	120	80	40	96.48	133	light	100	70	30	82.36	yes					-0.79021	4.2016	0.268095	7.63801	-14.0079	0.558966	-2.88871
308	Airline	yes	male	male	49	yes	betw 4,501 and 10,500	white-collar	Non-unionized	permanent	morning	morning	no	Occasionally (2 to 5 times per year)	yes	no	12	16	120	80	40	96.48	184	light					no					12.2098	0.201601	-0.263152	25.638	18.9921	-0.0462973	-2.88871
309	Airline	yes	female	female	24	no	betw 4,501 and 10,500	white-collar	Non-unionized	temporary	morning	morning	yes	Occasionally (2 to 5 times per year)	yes	no	10	12	120	80	40	96.48	124	light					no					-12.7902	4.2016	-7.0058	16.638	-25.0079	-0.0287535	-2.88871
311	Airline	yes	male	male	50	yes	betw 10,501 and > 16,500	white-collar	Non-unionized	permanent	morning	morning	no	Occasionally (2 to 5 times per year)	yes	no	12	12	120	80	40	96.48	116	moderate					yes					13.2098	4.2016	1.61023	-19.362	-20.0079	0.0568321	-2.88871
312	Airline	yes	male	male	35	yes	betw 4,501 and 10,500	blue-collar	Unionized	permanent	morning	morning	no	Occasionally (2 to 5 times per year)	yes	no	12	11	110	70	40	86.48	169	vigorous					no					-1.79021	0.201601	3.9952	15.638	-3.00795	-0.125245	-2.88871
314	Airline	yes	female	female	48	yes	betw < 1,500 and 4,500	white-collar	Non-unionized	permanent	else	night/evening/mixed	no	Occasionally (2 to 5 times per year)	yes	no	12	14	110	80	30	92.36	108	vigorous	110	80	30	92.36	yes					11.2098	-2.7984	-1.34602	2.63801		-0.130379	-2.88871
315	Airline	yes	female	female	48	no	betw < 1,500 and 4,500	white-collar	Non-unionized	permanent	else	night/evening/mixed	yes	No, I never drink	no	yes	12	15	100	70	30	82.36	133	moderate	120	80	40	96.48	yes					11.2098	0.201601	2.04303	-2.36199	-33.0079	0.183368	-2.88871
318	Airline	yes	female	female	42	no	betw < 1,500 and 4,500	white-collar	Unionized	permanent	else	night/evening/mixed	no	Occasionally (2 to 5 times per year)	yes	no	16	12	120	80	40	96.48	129	vigorous	110	80	30	92.36	no					5.20979	-5.7984	1.90825	8.63801	-10.0079	-0.0620868	-2.88871
320	Airline	yes	female	female	45	no	betw < 1,500 and 4,500	white-collar	Unionized	permanent	else	night/evening/mixed	no	No, I never drink	no	no	16	16	130	80	50	100.6	185	vigorous	120	80	40	96.48	yes					8.20979	0.201601	1.52773	10.638	22.9921	0.0629132	-2.88871
322	Airline	yes	female	female	32	no	betw < 1,500 and 4,500	white-collar	Unionized	permanent	else	night/evening/mixed	yes	Occasionally (2 to 5 times per year)	yes	no	16	15	120	80	40	96.48	50	vigorous					yes					-4.79021	-2.7984	-1.46805	7.63801		-0.112087	-2.88871
323	Airline	yes	male	male	47	yes	betw 10,501 and > 16,500	white-collar	Non-unionized	permanent	morning	morning	yes	Occasionally (2 to 5 times per year)	yes	no	13	15	110	80	30	92.36	205	light	120	80	40	96.48	yes					10.2098	0.201601	-0.225256	0.638009	48.9921	-0.0572087	-2.88871
324	Airline	yes	male	male	50	yes	betw 4,501 and 10,500	blue-collar	Unionized	permanent	morning	morning	no	Occasionally (2 to 5 times per year)	yes	no	14	13	130	80	50	100.6	140	vigorous	120	80	40	96.48	no					13.2098	-2.7984	-3.66694	1.63801	-1.00795	-0.078303	-2.88871
325	Airline	yes	male	male	51	yes	betw 4,501 and 10,500	blue-collar	Non-unionized	permanent	morning	morning	yes	Occasionally (2 to 5 times per year)	yes	no	12	12	140	90	50	110.6	143	moderate	120	80	40	96.48	yes					14.2098	0.201601	1.94329	-4.36199	-1.00795	0.0823576	-1.88871
328	Airline	yes	female	female	51	yes	betw 4,501 and 10,500	white-collar	Non-unionized	permanent	morning	morning	yes	Occasionally (2 to 5 times per year)	yes	no	11	11	130	80	50	100.6	143	vigorous					no					14.2098	0.201601	2.01563	5.63801	-21.0079	0.0326501	-2.88871
329	Airline	yes	male	male	33	yes	betw 4,501 and 10,500	white-collar	Non-unionized	permanent	morning	morning	no	Yes, frequently, at least once per month	yes	yes	16	14	120	80	40	96.48	142	light	120	70	50	90.6	no					-3.79021	0.201601	6.19455	-14.362	15.9921	-0.00494391	-2.88871
331	Airline	yes	female	female	40	no	betw 4,501 and 10,500	white-collar	Non-unionized	permanent	morning	morning	no	Yes, frequently, at least once per month	yes	no	7	8	110	70	40	86.48	198	light					no					3.20979	4.2016	-5.57505	16.638	25.9921	0.434209	-2.88871
332	Airline	yes	female	female	22	no	betw 4,501 and 10,500	white-collar	Non-unionized	temporary	else	night/evening/mixed	no	Occasionally (2 to 5 times per year)	yes	no	11	12	110	80	30	92.36	143	light					no					-14.7902	4.2016	-6.70616	-2.36199	-6.00795	-0.204944	-2.88871
333	Airline	yes	female	female	26	no	betw 4,501 and 10,500	white-collar	Non-unionized	permanent	else	night/evening/mixed	no	No, I never drink	no	no	11	8	120	70	50	90.6	199	light	120	80	40	96.48	no					-10.7902	4.2016	-2.17377	2.63801	46.9921	-0.349266	-2.88871
336	Airline	yes	male	male	42	yes	betw 4,501 and 10,500	white-collar	Non-unionized	permanent	else	night/evening/mixed	no	Occasionally (2 to 5 times per year)	yes	no	9	8	120	80	40	96.48	120	moderate					no					5.20979	0.201601	3.73136	-12.362	-13.0079	-0.283139	-1.88871
337	Airline	yes	female	female	37	no	betw < 1,500 and 4,500	white-collar	Unionized	permanent	else	night/evening/mixed	yes	Yes, frequently, at least once per month	yes	no	12	8	110	80	30	92.36	180	moderate					yes					0.20979	-2.7984	0.519939	14.638	16.9921	0.105655	-1.88871
338	Airline	yes	female	female	34	no	betw < 1,500 and 4,500	white-collar	Unionized	permanent	else	night/evening/mixed	no	Yes, frequently, at least once per month	yes	no	10	11	120	80	40	96.48	120	moderate	100	70	30	82.36	yes					-2.79021	-2.7984	-5.13938	11.638	-27.0079	0.170171	-1.88871
339	Airline	yes	male	male	24	yes	betw < 1,500 and 4,500	blue-collar	Unionized	permanent	morning	morning	no	Yes, frequently, at least once per month	yes	no	12	8	120	80	40	96.48	50	vigorous					no					-12.7902	0.201601	-6.20737	5.63801		0.167325	-2.88871
340	Airline	yes	female	female	41	no	betw < 1,500 and 4,500	blue-collar	Unionized	permanent	else	night/evening/mixed	no	Occasionally (2 to 5 times per year)	yes	no	14	13	110	60	50	80.6	175	moderate					yes					4.20979	-2.7984	-3.47444	4.63801	8.99205	0.508284	-2.88871
341	Airline	yes	female	female	48	yes	betw < 1,500 and 4,500	white-collar	Unionized	permanent	morning	morning	no	No, I never drink	no	no	13	12	110	80	30	92.36	144	vigorous					yes					11.2098	-2.7984	-1.7835	10.638	-19.0079	0.167325	-2.88871
342	Airline	yes	female	female	44	no	betw < 1,500 and 4,500	white-collar	Unionized	permanent	else	night/evening/mixed	yes	Yes, frequently, at least once per month	yes	yes	12	12	140	90	50	110.6	121	moderate					yes					7.20979	-2.7984	1.13374	4.63801	-29.0079	-0.0565312	5.11129
343	Airline	yes	male	male	39	yes	betw < 1,500 and 4,500	blue-collar	Non-unionized	permanent	morning	morning	no	No, I never drink	no	no	12	8	140	90	50	110.6	173	moderate					no					2.20979	-2.7984	2.80125	11.638	24.9921	0.241361	0.111287
344	Airline	yes	female	female	45	no	betw < 1,500 and 4,500	white-collar	Unionized	permanent	morning	morning	no	Yes, frequently, at least once per month	yes	no	11	12	120	80	40	96.48	141	vigorous					no					8.20979	-2.7984	0.70092	4.63801	-27.0079	0.0838591	-2.88871
345	Airline	yes	female	female	47	no	betw < 1,500 and 4,500	blue-collar	Unionized	permanent	morning	morning	no	Occasionally (2 to 5 times per year)	yes	no	5	7	120	80	40	96.48	50	light					yes					10.2098	-2.7984	-0.294579	32.638		-0.167642	-2.88871
346	Airline	yes	female	female	37	yes	betw < 1,500 and 4,500	white-collar	Unionized	permanent	morning	morning	no	Occasionally (2 to 5 times per year)	yes	no	12	12	110	70	40	86.48	117	moderate					yes					0.20979	-2.7984	-3.77232	6.63801	-51.0079	-0.112087	-2.88871
347	Airline	yes	female	female	40	no	betw 4,501 and 10,500	blue-collar	Unionized	permanent	morning	morning	yes	Occasionally (2 to 5 times per year)	yes	no	11	13	120	80	40	96.48	108	moderate					yes					3.20979	0.201601	-2.56128	0.638009	-34.0079	0.0470042	-2.88871
348	Airline	yes	male	male	52	yes	betw 4,501 and 10,500	blue-collar	Unionized	permanent	else	night/evening/mixed	no	No, I never drink	no	no	14	14	130	80	50	100.6	127	vigorous	120	70	50	90.6	no					15.2098	4.2016	-0.117693	-5.36199	-19.0079	0.0426751	-2.88871
349	Airline	yes	male	male	45	yes	betw 4,501 and 10,500	blue-collar	Unionized	permanent	morning	morning	yes	Occasionally (2 to 5 times per year)	yes	no	11	4	120	80	40	96.48	144	vigorous					no					8.20979	0.201601	2.2171	15.638	1.99205	0.350034	-2.88871
351	Airline	yes	male	male	41	no	betw < 1,500 and 4,500	blue-collar	Unionized	permanent	morning	morning	yes	Occasionally (2 to 5 times per year)	yes	no	5	4	120	80	40	96.48	141	vigorous					no					4.20979	-2.7984	0.614675	6.63801	-8.00795	0.015962	15.1113
353	Airline	yes	male	male	25	no	betw < 1,500 and 4,500	blue-collar	Unionized	permanent	morning	morning	no	Yes, frequently, at least once per month	yes	no	11	8	120	80	40	96.48	162	vigorous					no					-11.7902	-2.7984	-0.248887	1.63801	10.9921	0.337913	-2.88871
354	Airline	yes	male	male	36	yes	betw 4,501 and 10,500	blue-collar	Unionized	permanent	morning	morning	no	No, I never drink	no	no	12	16	120	80	40	96.48	144	moderate					no					-0.79021	0.201601	1.20686	15.638	17.9921	-0.256824	13.1113
355	Airline	yes	male	male	41	yes	betw 4,501 and 10,500	blue-collar	Unionized	permanent	morning	morning	no	No, I never drink	no	no	13	9	110	80	30	92.36	132	light	120	80	40	96.48	no					4.20979	0.201601	1.89654	5.63801	-5.00795	0.015962	8.11129
357	Airline	yes	male	male	34	yes	betw 4,501 and 10,500	blue-collar	Unionized	temporary	morning	morning	no	Yes, frequently, at least once per month	yes	no	16	16	110	80	30	92.36	165	vigorous	110	80	30	92.36	yes					-2.79021	0.201601	-1.8296	2.63801	21.9921	0.00277811	-2.88871
358	Airline	yes	male	male	35	no	betw 10,501 and > 16,500	white-collar	Non-unionized	permanent	morning	morning	no	No, I never drink	no	no	13	16	110	70	40	86.48	270	light					yes					-1.79021	4.2016	-3.8016	9.63801	96.9921	-0.167642	-2.88871
360	Airline	yes	male	male	36	no	betw 10,501 and > 16,500	white-collar	Non-unionized	permanent	else	night/evening/mixed	yes	Yes, frequently, at least once per month	yes	no	13	16	140	100	40	116.48	167	light					no					-0.79021	4.2016	9.37567	-0.361991	8.99205	-0.266849	-2.88871
361	Airline	yes	female	female	39	no	betw < 1,500 and 4,500	white-collar	Non-unionized	permanent	else	night/evening/mixed	no	Occasionally (2 to 5 times per year)	yes	no	11	12	120	70	50	90.6	119	moderate					no					2.20979	4.2016	-4.51787	12.638	-40.0079	-0.606768	-2.88871
362	Airline	yes	female	female	37	yes	betw < 1,500 and 4,500	white-collar	Non-unionized	permanent	morning	morning	yes	No, I never drink	no	no	13	15	110	80	30	92.36	148	moderate					no					0.20979	0.201601	-0.145142	15.638	-5.00795	-0.123992	-2.88871
363	Airline	yes	male	male	48	yes	betw < 1,500 and 4,500	blue-collar	Non-unionized	permanent	morning	morning	no	Occasionally (2 to 5 times per year)	yes	no	13	11	130	80	50	100.6	177	vigorous					no					11.2098	0.201601	5.462	-2.36199	13.9921	-0.081599	-2.88871
364	Airline	yes	female	female	32	yes	betw 4,501 and 10,500	white-collar	Unionized	permanent	else	night/evening/mixed	yes	Occasionally (2 to 5 times per year)	yes	no	15	16	120	80	40	96.48	156	light					no					-4.79021	0.201601	12.7597	15.638	4.99205	0.0426751	39.1113
365	Airline	yes	female	female	30	no	betw 10,501 and > 16,500	white-collar	Non-unionized	permanent	else	night/evening/mixed	no	No, I never drink	no	no	16	12	120	70	50	90.6	50	light	120	80	40	96.48	no					-6.79021	0.201601	2.10539	7.63801		-0.0620868	-2.88871
366	Airline	yes	male	male	42	yes	betw 4,501 and 10,500	white-collar	Non-unionized	permanent	morning	morning	no	No, I never drink	no	no	13	16	120	80	40	96.48	195	moderate	110	80	30	92.36	yes					5.20979	4.2016	1.2567	-5.36199	36.9921	-0.0946449	-2.88871
367	Airline	yes	female	female	28	no	betw 10,501 and > 16,500	white-collar	Non-unionized	temporary	morning	morning	no	No, I never drink	no	no	15	14	110	80	30	92.36	138	light					yes					-8.79021	4.2016	2.18593	5.63801	-29.0079	0.0470042	-2.88871
368	Airline	yes	female	female	29	no	betw 10,501 and > 16,500	white-collar	Non-unionized	temporary	morning	morning	yes	Yes, frequently, at least once per month	yes	no	12	12	120	80	40	96.48	105	moderate	120	80	40	96.48	yes					-7.79021	4.2016	-3.65883	6.63801		-0.159384	-2.88871
369	Airline	yes	female	female	33	no	betw < 1,500 and 4,500	white-collar	Unionized	permanent	else	night/evening/mixed	no	Occasionally (2 to 5 times per year)	yes	no	10	11	120	80	40	96.48	164	moderate					yes					-3.79021	-2.7984	-1.17796	-2.36199	9.99205	0.0379132	7.11129
370	Airline	yes	male	male	55	yes	betw < 1,500 and 4,500	blue-collar	Unionized	permanent	morning	morning	yes	No, I never drink	no	no	12	12	120	80	40	96.48	175	vigorous					no					18.2098	0.201601	-2.56205	-20.362	9.99205	0.110135	39.1113
371	Airline	yes	male	male	44	yes	betw 10,501 and > 16,500	blue-collar	Unionized	permanent	morning	morning	yes	Yes, frequently, at least once per month	yes	no	12	11	120	80	40	96.48	189	moderate					no					7.20979	0.201601	-0.029635	-1.36199	41.9921	0.0268021	-2.88871
372	Airline	yes	male	male	51	no	betw 10,501 and > 16,500	white-collar	Non-unionized	permanent	morning	morning	no	No, I never drink	no	no	9	6	130	90	40	106.48	156	moderate	120	80	40	96.48	no					14.2098	4.2016	-0.918986	15.638	11.9921	0.185532	11.1113
373	Airline	yes	female	female	40	no	betw 10,501 and > 16,500	white-collar	Unionized	permanent	else	night/evening/mixed	yes	Occasionally (2 to 5 times per year)	yes	no	12	14	120	80	40	96.48	123	moderate					no					3.20979	0.201601	-4.40782	-3.36199	-25.0079	-0.132357	-2.88871
374	Airline	yes	male	male	32	no	betw 10,501 and > 16,500	white-collar	Non-unionized	permanent	else	night/evening/mixed	yes	Occasionally (2 to 5 times per year)	yes	no	13	15	120	80	40	96.48	154	light					yes					-4.79021	4.2016	-1.18567	6.63801	18.9921	0.109342	11.1113
375	Airline	yes	male	male	29	yes	betw 10,501 and > 16,500	white-collar	Non-unionized	permanent	morning	morning	no	Occasionally (2 to 5 times per year)	yes	no	16	16	120	80	40	96.48	160	light	120	80	40	96.48	no					-7.79021	4.2016	-1.56725	2.63801	4.99205	-0.0620868	-2.88871
376	Airline	yes	male	male	28	no	betw 10,501 and > 16,500	white-collar	Non-unionized	permanent	morning	morning	yes	Occasionally (2 to 5 times per year)	yes	no	15	15	120	80	40	96.48	133	light					yes					-8.79021	4.2016	2.95354	0.638009	-0.00794702	-0.112087	-2.88871
377	Airline	yes	male	male	52	yes	betw 10,501 and > 16,500	white-collar	Non-unionized	permanent	morning	morning	yes	Yes, frequently, at least once per month	yes	no	12	12	120	80	40	96.48	167	light					no					15.2098	8.2016	0.143939	-12.362	34.9921	-0.0620868	-2.88871
378	Airline	yes	male	male	31	no	betw 10,501 and > 16,500	white-collar	Non-unionized	permanent	morning	morning	yes	Yes, frequently, at least once per month	yes	no	12	16	110	80	30	92.36	165	light	120	80	40	96.48	no					-5.79021	4.2016	5.32845	11.638	38.9921	-0.130379	-2.88871
379	Airline	yes	male	male	32	yes	betw 10,501 and > 16,500	white-collar	Non-unionized	permanent	morning	morning	no	Occasionally (2 to 5 times per year)	yes	no	13	16	120	80	40	96.48	173	light	120	80	40	96.48	no					-4.79021	0.201601	6.52149	0.638009	24.9921	-0.0359998	-0.888713
380	Airline	yes	male	male	47	yes	betw 4,501 and 10,500	blue-collar	Unionized	permanent	else	night/evening/mixed	yes	Occasionally (2 to 5 times per year)	yes	no	15	16	100	80	20	88.24	158	vigorous	120	80	40	96.48	no					10.2098	0.201601	3.33698	3.63801	-5.00795	0.0697314	-1.88871
381	Airline	yes	male	male	37	no	betw 10,501 and > 16,500	white-collar	Non-unionized	permanent	morning	morning	no	Occasionally (2 to 5 times per year)	yes	no	14	14	120	80	40	96.48	163	moderate					yes					0.20979	8.2016	0.280551	-4.36199	11.9921	0.111597	-2.88871
382	Airline	yes	female	female	28	no	betw 10,501 and > 16,500	white-collar	Non-unionized	permanent	else	night/evening/mixed	no	Occasionally (2 to 5 times per year)	yes	no	10	11	120	80	40	96.48	117	light	120	80	40	96.48	yes					-8.79021	4.2016	1.06851	10.638	-17.0079	0.0063343	-2.88871
400	Airline	yes	male	male	59	yes	betw 4,501 and 10,500	white-collar	Non-unionized	temporary	else	night/evening/mixed	no	Yes, frequently, at least once per month	yes	yes	12	12	130	90	40	106.48	120	light					no					22.2098	0.201601	2.10204	-3.36199	-18.0079	-0.0906582	-2.88871
401	Airline	yes	male	male	39	yes	betw 4,501 and 10,500	white-collar	Non-unionized	permanent	morning	morning	yes	Yes, frequently, at least once per month	yes	no	12	11	100	60	40	76.48	260	light					yes					2.20979	0.201601	-3.19517	-7.36199	80.9921	0.137913	-2.88871
402	Airline	yes	female	female	19	no	betw 4,501 and 10,500	white-collar	Non-unionized	temporary	morning	morning	yes	Yes, frequently, at least once per month	yes	no	12	16	110	80	30	92.36	119	light					yes					-17.7902	4.2016	-3.05026	33.638	-17.0079	-0.112087	-2.88871
403	Airline	yes	male	male	47	yes	betw 10,501 and > 16,500	white-collar	Unionized	permanent	morning	morning	no	Occasionally (2 to 5 times per year)	yes	no	12	16	120	80	40	96.48	133	moderate	120	80	40	96.48	no					10.2098	0.201601	-1.22417	-1.36199	-24.0079	-0.0183368	-2.88871
404	Airline	yes	female	female	39	no	betw 4,501 and 10,500	white-collar	Unionized	permanent	else	night/evening/mixed	yes	Occasionally (2 to 5 times per year)	yes	no	10	11	120	80	40	96.48	130	light					yes					2.20979	0.201601	7.31876	-0.361991	-17.0079	0.137913	-2.88871
405	Airline	yes	male	male	47	yes	betw 4,501 and 10,500	white-collar	Unionized	permanent	else	night/evening/mixed	yes	Occasionally (2 to 5 times per year)	yes	no	11	14	130	80	50	100.6	131	moderate					no					10.2098	0.201601	-8.57362	-23.362	-6.00795	-0.10533	-2.88871
406	Airline	yes	female	female	32	yes	betw 4,501 and 10,500	white-collar	Non-unionized	temporary	morning	morning	no	Occasionally (2 to 5 times per year)	yes	no	12	12	110	80	30	92.36	144	moderate					no					-4.79021	4.2016	4.2724		-27.0079	0.373207	-2.88871
407	Airline	yes	female	female	27	no	betw 4,501 and 10,500	white-collar	Non-unionized	temporary	morning	morning	yes	Yes, frequently, at least once per month	yes	no	16	13	120	80	40	96.48	138	light	100	70	30	82.36	no					-9.79021	0.201601	-2.77801	6.63801	1.99205	0.109342	-2.88871
408	Airline	yes	female	female	31	yes	betw 4,501 and 10,500	white-collar	Non-unionized	temporary	morning	morning	yes	Occasionally (2 to 5 times per year)	yes	no	12	12	110	70	40	86.48	213	light	110	70	40	86.48	yes					-5.79021	0.201601	0.101287	-8.36199	56.9921	-0.0620868	-2.88871
409	Airline	yes	female	female	40	yes	betw 4,501 and 10,500	white-collar	Non-unionized	permanent	else	night/evening/mixed	no	Occasionally (2 to 5 times per year)	yes	no	12	12	110	80	30	92.36	105	light	110	80	30	92.36	yes					3.20979	4.2016	-0.545718	13.638		0.471247	-2.88871
410	Airline	yes	female	female	31	yes	betw 4,501 and 10,500	white-collar	Non-unionized	permanent	else	night/evening/mixed	yes	Occasionally (2 to 5 times per year)	yes	no	11	12	110	80	30	92.36	112	light					yes					-5.79021	4.2016	-3.15069	7.63801	-22.0079	-0.152409	-2.88871
411	Airline	yes	female	female	28	yes	betw 4,501 and 10,500	white-collar	Non-unionized	permanent	else	night/evening/mixed	yes	Yes, frequently, at least once per month	yes	no	11	12	120	80	40	96.48	108	moderate					no					-8.79021	4.2016	-2.00984	11.638	-30.0079	-0.104511	-2.88871
412	Airline	yes	male	male	36	no	betw 10,501 and > 16,500	white-collar	Non-unionized	permanent	morning	morning	no	Occasionally (2 to 5 times per year)	yes	no	15	8	110	80	30	92.36	132	moderate	110	80	30	92.36	yes					-0.79021	4.2016	-0.654887	8.63801	-10.0079	0.621784	-2.88871
413	Airline	yes	male	male	26	no	betw < 1,500 and 4,500	white-collar	Non-unionized	permanent	morning	morning	yes	Yes, frequently, at least once per month	yes	no	11	13	120	80	40	96.48	136	light					no					-10.7902	4.2016	-4.38898	7.63801	-4.00795	0.0568321	-2.88871
414	Airline	yes	female	female	29	yes	betw 4,501 and 10,500	white-collar	Non-unionized	permanent	else	night/evening/mixed	no	Occasionally (2 to 5 times per year)	yes	no	13	16	120	80	40	96.48	123	light					yes					-7.79021	8.2016	2.69049	10.638	-32.0079	0.173627	-2.88871
415	Airline	yes	female	female	29	no	betw 10,501 and > 16,500	white-collar	Non-unionized	permanent	else	night/evening/mixed	yes	Occasionally (2 to 5 times per year)	yes	no	13	16	90	60	30	72.36	127	moderate	110	70	40	86.48	yes					-7.79021	8.2016	-1.26676	6.63801	-6.00795	-0.106531	-2.88871
416	Airline	yes	female	female	26	no	betw 4,501 and 10,500	white-collar	Non-unionized	permanent	morning	morning	no	Occasionally (2 to 5 times per year)	yes	no	10	12	110	80	30	92.36	130	light					yes					-10.7902	4.2016	-5.44945	-7.36199	-15.0079	-0.051276	-2.88871
417	Airline	yes	female	female	25	yes	betw 10,501 and > 16,500	white-collar	Non-unionized	permanent	else	night/evening/mixed	no	Occasionally (2 to 5 times per year)	yes	no	12	16	110	80	30	92.36	112	light					yes					-11.7902	4.2016	-7.40001	-2.36199	-18.0079	0.0470042	-2.88871
418	Airline	yes	female	female	48	yes	betw 4,501 and 10,500	white-collar	Unionized	permanent	morning	morning	no	Occasionally (2 to 5 times per year)	yes	no	12	12	120	80	40	96.48	165	light	120	90	30	102.36	yes					11.2098	4.2016	2.71968	-12.362	20.9921	-0.0679691	2.11129
419	Airline	yes	female	female	37	no	betw 4,501 and 10,500	white-collar	Non-unionized	permanent	morning	morning	no	Occasionally (2 to 5 times per year)	yes	no	12	16	110	70	40	86.48	107	moderate	120	80	40	96.48	yes					0.20979	4.2016	-4.09839	9.63801		-0.0620868	-2.88871
420	Airline	yes	male	male	49	yes	betw 10,501 and > 16,500	white-collar	Unionized	permanent	morning	morning	no	Occasionally (2 to 5 times per year)	yes	no	11	14	110	80	30	92.36	201	light	120	80	40	96.48	no					12.2098	0.201601	-0.210368	-7.36199	60.9921	-0.169779	-2.88871
421	Airline	yes	male	male	62	yes	betw 10,501 and > 16,500	white-collar	Non-unionized	permanent	else	night/evening/mixed	yes	Yes, frequently, at least once per month	yes	no	12	12	110	60	50	80.6	192	light	120	80	40	96.48	yes					25.2098	8.2016	-5.07558	-2.36199	-6.00795	-0.125245	-2.88871
422	Airline	yes	female	female	45	no	betw 4,501 and 10,500	white-collar	Unionized	permanent	else	night/evening/mixed	no	Occasionally (2 to 5 times per year)	yes	no	11	5	110	70	40	86.48	128	light					no					8.20979	0.201601	8.61858	-1.36199	-30.0079	0.291759	0.111287
423	Airline	yes	female	female	37	no	betw 4,501 and 10,500	white-collar	Non-unionized	permanent	else	night/evening/mixed	no	Occasionally (2 to 5 times per year)	yes	no	12	11	120	80	40	96.48	144	light	110	80	30	92.36	yes					0.20979	0.201601	-4.1612	-5.36199	-16.0079	0.0167011	-2.88871
424	Airline	yes	male	male	30	no	betw 4,501 and 10,500	white-collar	Non-unionized	permanent	else	accumulated	yes	Occasionally (2 to 5 times per year)	yes	no	12	14	120	80	40	96.48	116	moderate					no					-6.79021	4.2016	-0.654887	-7.36199	-17.0079	0.0521989	0.111287
425	Airline	yes	female	female	34	no	betw 4,501 and 10,500	white-collar	Non-unionized	permanent	else	accumulated	no	Yes, frequently, at least once per month	yes	no	11	12	120	80	40	96.48	130	light	120	80	40	96.48	yes					-2.79021	0.201601	-5.07393	-7.36199	-10.0079	-0.132357	-2.88871
426	Airline	yes	male	male	32	yes	betw 10,501 and > 16,500	white-collar	Non-unionized	permanent	else	night/evening/mixed	yes	Occasionally (2 to 5 times per year)	yes	no	9	12	110	80	30	92.36	241	light	120	80	40	96.48	no					-4.79021	4.2016	-1.53416	-19.362	22.9921	0.0568321	-2.88871
427	Airline	yes	female	female	31	no	betw 4,501 and 10,500	white-collar	Contractor	temporary	else	night/evening/mixed	no	No, I never drink	no	no	12	11	110	80	30	92.36	102	light					no					-5.79021	4.2016	0.140285		-31.0079	0.191967	-2.88871
428	Airline	yes	male	male	31	no	betw 4,501 and 10,500	white-collar	Non-unionized	permanent	morning	morning	no	Yes, frequently, at least once per month	yes	no	13	13	110	60	50	80.6	188	vigorous	110	80	30	92.36	yes					-5.79021	4.2016	-1.39007	15.638	6.99205	-0.262087	-2.88871
429	Airline	yes	male	male	38	yes	betw 10,501 and > 16,500	white-collar	Non-unionized	permanent	morning	morning	no	Occasionally (2 to 5 times per year)	yes	no	12	12	110	70	40	86.48	101	light	120	85	35	99.42	no					1.20979	0.201601	4.0807	13.638	-37.0079	-0.0620868	-2.88871
430	Airline	yes	female	female	28	no	betw 4,501 and 10,500	white-collar	Contractor	temporary	morning	morning	no	Occasionally (2 to 5 times per year)	yes	no	10	12	90	60	30	72.36	113	light	100	60	40	76.48	yes					-8.79021	0.201601	-3.19451	6.63801	-25.0079	-0.346935	-2.88871
431	Airline	yes	female	female	32	no	betw 4,501 and 10,500	white-collar	Non-unionized	temporary	else	night/evening/mixed	no	No, I never drink	no	no	12	12	110	70	40	86.48	132	light					yes					-4.79021	4.2016	-3.86168	6.63801	-13.0079	0.0202662	-2.88871
432	Airline	yes	female	female	29	no	betw 4,501 and 10,500	white-collar	Non-unionized	permanent	else	night/evening/mixed	no	Yes, frequently, at least once per month	yes	no	11	12	120	80	40	96.48	139	light					yes					-7.79021	4.2016	3.37275	3.63801	-28.0079	-0.0726131	-2.88871
433	Airline	yes	male	male	23	yes	betw 4,501 and 10,500	white-collar	Contractor	temporary	else	night/evening/mixed	no	Occasionally (2 to 5 times per year)	yes	no	11	15	130	80	50	100.6	159	moderate					yes					-13.7902	0.201601	0.825954	-2.36199	12.9921	0.299204
434	Airline	yes	male	male	27	no	betw 4,501 and 10,500	white-collar	Non-unionized	temporary	else	night/evening/mixed	no	Occasionally (2 to 5 times per year)	yes	no	11	12	120	80	40	96.48	101	light					yes					-9.79021	4.2016	-2.16539	-0.361991	-31.0079	-0.493666	-2.88871
435	Airline	yes	male	male	30	no	betw 10,501 and > 16,500	white-collar	Non-unionized	permanent	morning	morning	no	Yes, frequently, at least once per month	yes	no	11	10	120	80	40	96.48	131	light					yes					-6.79021	8.2016	-0.42902	-18.362	2.99205	0.0866312	-2.88871
436	Airline	yes	female	female	31	no	betw 4,501 and 10,500	white-collar	Non-unionized	temporary	morning	morning	no	Yes, frequently, at least once per month	yes	no	14	11	130	80	50	100.6	131	light	120	80	40	96.48	yes					-5.79021	4.2016	9.70088	15.638	-20.0079	-0.0556352	-2.88871
437	Airline	yes	female	female	42	yes	betw 10,501 and > 16,500	white-collar	Non-unionized	permanent	morning	morning	no	Yes, frequently, at least once per month	yes	no	12	16	120	80	40	96.48	176	light					no					5.20979	0.201601	-5.9169	14.638	-24.0079	-0.00494391	-2.88871
438	Airline	yes	female	female	23	no	betw 4,501 and 10,500	white-collar	Contractor	temporary	else	night/evening/mixed	no	Yes, frequently, at least once per month	yes	no	12	13	110	80	30	92.36	145	moderate					no					-13.7902	4.2016	-1.82541	-2.36199	-16.0079	-0.167642	-2.88871
439	Airline	yes	female	female	36	no	betw 4,501 and 10,500	white-collar	Non-unionized	temporary	morning	morning	no	Occasionally (2 to 5 times per year)	yes	no	14	13	120	80	40	96.48	110	moderate					no					-0.79021	0.201601	-2.97481	10.638	-48.0079	0.110886	-2.88871
440	Airline	yes	male	male	55	yes	betw 10,501 and > 16,500	white-collar	Non-unionized	permanent	morning	morning	yes	Yes, frequently, at least once per month	yes	no	13	10	120	80	40	96.48	103	light	120	80	40	96.48	yes					18.2098	0.201601	1.92744	0.638009	-19.0079	-0.0328185	-2.88871
441	Airline	yes	male	male	46	yes	betw 4,501 and 10,500	white-collar	Non-unionized	temporary	morning	morning	no	Occasionally (2 to 5 times per year)	yes	no	11	14	120	80	40	96.48	112	moderate					yes					9.20979	-2.7984	2.61119	1.63801	-18.0079	0.0063343	-2.88871
442	Airline	yes	male	male	50	yes	betw 10,501 and > 16,500	white-collar	Non-unionized	permanent	else	night/evening/mixed	no	Yes, frequently, at least once per month	yes	no	13	11	110	70	40	86.48	145	light					no					13.2098	0.201601	0.195281	1.63801	-22.0079	0.0568321	-2.88871
443	Airline	yes	female	female	28	no	betw 4,501 and 10,500	white-collar	Contractor	temporary	else	night/evening/mixed	yes	Yes, frequently, at least once per month	yes	no	10	10	100	70	30	82.36	157	moderate	120	80	40	96.48	yes					-8.79021	4.2016	-6.54611	14.638	2.99205	0.299204
444	Airline	yes	male	male	30	no	betw 4,501 and 10,500	white-collar	Contractor	permanent	else	night/evening/mixed	no	Occasionally (2 to 5 times per year)	yes	yes	13	16	100	60	40	76.48	112	light					yes					-6.79021	4.2016	3.39658	-6.36199	-18.0079	0.237913	-2.88871
445	Airline	yes	female	female	44	yes	betw 4,501 and 10,500	white-collar	Non-unionized	temporary	morning	morning	no	Occasionally (2 to 5 times per year)	yes	no	11	10	130	80	50	100.6	167	vigorous	110	80	30	92.36	yes					7.20979	4.2016	6.2057		-2.00795	0.522529	-2.88871
446	Airline	yes	male	male	23	no	betw 4,501 and 10,500	white-collar	Non-unionized	temporary	else	night/evening/mixed	yes	Yes, frequently, at least once per month	yes	no	14	15	120	80	40	96.48	106	light					yes					-13.7902	0.201601	-4.38898	-4.36199	-29.0079	-0.204944
447	Airline	yes	male	male	44	yes	betw 4,501 and 10,500	white-collar	Unionized	permanent	morning	morning	no	Yes, frequently, at least once per month	yes	no	12	4	120	80	40	96.48	152	light	120	80	40	96.48	no					7.20979	0.201601	-4.39718	3.63801	-10.0079	0.53077	-2.88871
448	Airline	yes	male	male	50	no	betw 10,501 and > 16,500	white-collar	Non-unionized	permanent	morning	morning	no	Yes, frequently, at least once per month	yes	no	15	12	130	90	40	106.48	192	light	120	80	40	96.48	no					13.2098	0.201601	2.66326	-9.36199	43.9921	-0.187087	-2.88871
449	Airline	yes	female	female	51	no	betw 10,501 and > 16,500	white-collar	Non-unionized	permanent	morning	morning	no	Yes, frequently, at least once per month	yes	no	13	12	120	80	40	96.48	196	light					no					14.2098	4.2016	-4.19737	-8.36199	30.9921	-0.362087	-2.88871
450	Airline	yes	male	male	39	yes	betw 10,501 and > 16,500	white-collar	Non-unionized	permanent	morning	morning	no	Occasionally (2 to 5 times per year)	yes	no	12	12	120	80	40	96.48	186	light					yes					2.20979	4.2016	-0.519305	-2.36199	31.9921	0.0823576	-2.88871
451	Airline	yes	male	male	29	yes	betw 10,501 and > 16,500	white-collar	Non-unionized	permanent	morning	morning	no	Occasionally (2 to 5 times per year)	yes	no	11	16	120	80	40	96.48	129	light					yes					-7.79021	4.2016	-0.210368	-7.36199	-6.00795	0.165691	-2.88871
452	Airline	yes	male	male	38	yes	betw 10,501 and > 16,500	white-collar	Non-unionized	temporary	morning	morning	no	No, I never drink	no	no	12	13	110	70	40	86.48	170	light					yes					1.20979	4.2016	2.8609	3.63801	19.9921	-0.250976
453	Airline	yes	male	male	23	no	betw 4,501 and 10,500	white-collar	Non-unionized	temporary	else	night/evening/mixed	no	Yes, frequently, at least once per month	yes	no	16	11	130	80	50	100.6	155	light					yes					-13.7902	4.2016	5.45947	11.638	13.9921	0.228822
454	Airline	yes	female	female	29	no	betw 4,501 and 10,500	white-collar	Contractor	temporary	morning	morning	yes	Occasionally (2 to 5 times per year)	yes	no	12	12	120	80	40	96.48	158	light					yes					-7.79021	4.2016	1.10412	12.638	10.9921	0.0521989	-2.88871
455	Airline	yes	female	female	26	no	betw 4,501 and 10,500	white-collar	Non-unionized	permanent	else	night/evening/mixed	yes	Yes, frequently, at least once per month	yes	no	16	16	90	60	30	72.36	147	light					no					-10.7902	4.2016	-1.80951	11.638	-18.0079	0.0924587	2.11129
456	Airline	yes	female	female	25	no	betw 4,501 and 10,500	white-collar	Non-unionized	temporary	else	night/evening/mixed	no	Yes, frequently, at least once per month	yes	no	12	9	120	80	40	96.48	130	light					no					-11.7902	4.2016	-0.413264	12.638	-20.0079	0.40458	-2.88871
457	Airline	yes	female	female	50	no	betw 10,501 and > 16,500	white-collar	Non-unionized	permanent	morning	morning	yes	Occasionally (2 to 5 times per year)	yes	no	11	12	110	70	40	86.48	155	light					yes					13.2098	4.2016	2.2171	1.63801	12.9921	0.30458	-2.88871
458	Airline	yes	female	female	34	no	betw 10,501 and > 16,500	white-collar	Non-unionized	permanent	else	night/evening/mixed	yes	Yes, frequently, at least once per month	yes	no	16	14	120	80	40	96.48	131	light					no					-2.79021	4.2016	-1.82541	31.638	-39.0079	0.0697314	-2.88871
459	Airline	yes	male	male	45	yes	betw 10,501 and > 16,500	white-collar	Non-unionized	permanent	else	night/evening/mixed	no	Occasionally (2 to 5 times per year)	yes	no	16	16	100	70	30	82.36	146	light	120	80	40	96.48	yes					8.20979	4.2016	3.70431	-0.361991	7.99205	-0.144695	-2.88871
460	Airline	yes	female	female	28	no	betw 10,501 and > 16,500	white-collar	Non-unionized	permanent	else	night/evening/mixed	no	No, I never drink	no	yes	15	16	110	70	40	86.48	152	light					no					-8.79021	4.2016	7.98945	26.638	-4.00795	-0.0763725	-2.88871
461	Airline	yes	female	female	29	no	betw 4,501 and 10,500	white-collar	Non-unionized	permanent	else	night/evening/mixed	no	Occasionally (2 to 5 times per year)	yes	no	14	16	130	80	50	100.6	50	light					yes					-7.79021	4.2016	-1.80646	-15.362		0.166485	-2.88871
462	Airline	yes	female	female	24	no	betw 4,501 and 10,500	white-collar	Non-unionized	temporary	else	night/evening/mixed	yes	Yes, frequently, at least once per month	yes	yes	15	9	120	80	40	96.48	139	light					yes					-12.7902	4.2016	0.129228	35.638	-27.0079	0.137913	-2.88871
463	Airline	yes	male	male	23	no	betw 4,501 and 10,500	white-collar	Contractor	temporary	else	accumulated	yes	Occasionally (2 to 5 times per year)	yes	no	12	11	130	80	50	100.6	50	moderate					no					-13.7902	4.2016	1.61705	-18.362		0.0202662	-2.88871
464	Airline	yes	female	female	26	no	betw 4,501 and 10,500	white-collar	Non-unionized	temporary	else	night/evening/mixed	no	Yes, frequently, at least once per month	yes	yes	15	7	110	70	40	86.48	122	light					yes					-10.7902	4.2016	-7.30635	8.63801	-17.0079	-0.0620868	-2.88871
465	Airline	yes	female	female	35	no	betw 4,501 and 10,500	white-collar	Non-unionized	temporary	else	night/evening/mixed	yes	No, I never drink	no	no	16	9	100	60	40	76.48	136	light					no					-1.79021	4.2016	-6.01685	-15.362	-12.0079	0.25556	-2.88871
466	Airline	yes	male	male	31	no	betw 10,501 and > 16,500	white-collar	Non-unionized	permanent	else	night/evening/mixed	no	Occasionally (2 to 5 times per year)	yes	no	12	16	130	90	40	106.48	174	moderate					yes					-5.79021	8.2016	1.06939	8.63801	33.9921	-0.117901	-2.88871
467	Airline	yes	female	female	42	yes	betw 4,501 and 10,500	white-collar	Non-unionized	permanent	else	night/evening/mixed	no	Occasionally (2 to 5 times per year)	yes	no	12	15	120	80	40	96.48	145	light					yes					5.20979	0.201601	2.86505	8.63801	-12.0079	-0.078303	-2.88871
468	Airline	yes	female	female	23	yes	betw < 1,500 and 4,500	white-collar	Non-unionized	permanent	else	night/evening/mixed	no	Occasionally (2 to 5 times per year)	yes	no	16	16	110	70	40	86.48	179	light					no					-13.7902	4.2016	4.07954	4.63801	10.9921	-0.105989	-2.88871
469	Airline	yes	female	female	42	no	betw 10,501 and > 16,500	white-collar	Non-unionized	permanent	else	night/evening/mixed	no	Occasionally (2 to 5 times per year)	yes	no	8	8	120	80	40	96.48	164	light					yes					5.20979	4.2016	3.77088	15.638	-3.00795	0.0689477	-2.88871
470	Airline	yes	female	female	26	no	betw 10,501 and > 16,500	white-collar	Non-unionized	permanent	else	night/evening/mixed	yes	Yes, frequently, at least once per month	yes	no	11	15	120	80	40	96.48	131	moderate					no					-10.7902	4.2016	-3.73662	-12.362	-12.0079	0.193469
471	Airline	yes	female	female	43	yes	betw 10,501 and > 16,500	white-collar	Non-unionized	permanent	else	night/evening/mixed	no	No, I never drink	no	no	12	16	110	80	30	92.36	141	moderate					yes					6.20979	4.2016	6.949	14.638	-35.0079	-0.24845	-2.88871
472	Airline	yes	male	male	24	no	betw 4,501 and 10,500	white-collar	Contractor	temporary	else	night/evening/mixed	yes	Occasionally (2 to 5 times per year)	yes	no	14	16	120	80	40	96.48	156	light					no					-12.7902	0.201601	2.88447	-0.361991	-2.00795	-0.164412	-2.88871
474	Airline	yes	male	male	25	no	betw 10,501 and > 16,500	white-collar	Non-unionized	temporary	else	night/evening/mixed	yes	Occasionally (2 to 5 times per year)	yes	no	13	13	110	80	30	92.36	110	light					no					-11.7902	4.2016	3.01928	3.63801	-30.0079	0.423627	-2.88871
475	Airline	yes	male	male	36	yes	betw 10,501 and > 16,500	white-collar	Non-unionized	permanent	morning	morning	no	Occasionally (2 to 5 times per year)	yes	no	12	12	120	80	40	96.48	114	light					yes					-0.79021	8.2016	-0.611624	3.63801	-26.0079	-0.0535761	-2.88871
477	Airline	yes	male	male	46	no	betw 10,501 and > 16,500	white-collar	Non-unionized	permanent	morning	morning	no	Occasionally (2 to 5 times per year)	yes	no	14	13	120	80	40	96.48	211	light					yes					9.20979	4.2016	-5.62143	-12.362	37.9921	0.0167011	-2.88871
478	Airline	yes	male	male	32	yes	betw 10,501 and > 16,500	white-collar	Non-unionized	permanent	morning	morning	no	Occasionally (2 to 5 times per year)	yes	no	14	11	120	80	40	96.48	135	light					no					-4.79021	4.2016	4.81971	-5.36199	5.99205	0.137913	-2.88871
479	Airline	yes	male	male	30	yes	betw 10,501 and > 16,500	white-collar	Non-unionized	permanent	morning	morning	yes	Yes, frequently, at least once per month	yes	no	16	12	120	80	40	96.48	141	light	110	80	30	92.36	no					-6.79021	4.2016	3.15243	-9.36199	-20.0079	-0.00162166	-0.888713
480	Airline	yes	male	male	24	no	betw 10,501 and > 16,500	white-collar	Non-unionized	permanent	morning	morning	yes	Yes, frequently, at least once per month	yes	no	12	12	120	80	40	96.48	129	light					yes					-12.7902	4.2016	0.89816	-12.362	-19.0079	-0.0726131	-2.88871
481	Airline	yes	male	male	23	no	betw 10,501 and > 16,500	white-collar	Non-unionized	temporary	morning	morning	no	Occasionally (2 to 5 times per year)	yes	no	16	16	130	80	50	100.6	121	moderate	110	70	40	86.48	yes					-13.7902	4.2016	2.49046	5.63801	-23.0079	0.0063343	-0.888713
482	Airline	yes	male	male	33	yes	betw 10,501 and > 16,500	white-collar	Non-unionized	permanent	morning	morning	no	Yes, frequently, at least once per month	yes	yes	13	13	120	80	40	96.48	175		110	85	25	95.3	no					-3.79021	4.2016	3.3359	-3.36199	39.9921	0.25556	-2.88871
483	Airline	yes	male	male	43	yes	betw 10,501 and > 16,500	white-collar	Non-unionized	permanent	morning	morning	no	Occasionally (2 to 5 times per year)	yes	no	11	9	120	70	50	90.6	153	light					no					6.20979	4.2016	-3.23849	-4.36199	20.9921	0.50155	-2.88871
485	Airline	yes	male	male	29	no	betw 10,501 and > 16,500	white-collar	Non-unionized	permanent	morning	morning	no	Yes, frequently, at least once per month	yes	no	15	13	120	80	40	96.48	122						no					-7.79021	4.2016	-2.63183	6.63801	-25.0079	0.187913	-2.88871
487	Airline	yes	male	male	35	no	betw 10,501 and > 16,500	white-collar	Non-unionized	permanent	morning	morning	yes	Yes, frequently, at least once per month	yes	no	15	16	120	80	40	96.48	128	moderate					yes					-1.79021	4.2016	0.236183	-1.36199	-19.0079	-0.19542	-2.88871
488	Airline	yes	male	male	32	yes	betw 10,501 and > 16,500	white-collar	Non-unionized	permanent	morning	morning	no	No, I never drink	no	no	16	15	120	80	40	96.48	134	light					no					-4.79021	4.2016	3.36888	24.638	-8.00795	-0.0398645	-2.88871
489	Airline	yes	male	male	28	no	betw 10,501 and > 16,500	white-collar	Non-unionized	permanent	else	night/evening/mixed	no	Yes, frequently, at least once per month	yes	no	15	16	120	80	40	96.48	50	light					yes					-8.79021	4.2016	-2.97481	5.63801		-0.081599	-2.88871
490	Airline	yes	male	male	27	no	betw 10,501 and > 16,500	white-collar	Non-unionized	permanent	morning	morning	no	Yes, frequently, at least once per month	yes	no	16	12	110	60	50	80.6	162	light	120	70	50	90.6	yes					-9.79021	8.2016	1.77982	-8.36199	31.9921	0.0268021	-2.88871
491	Airline	yes	male	male	50	yes	betw 10,501 and > 16,500	white-collar	Non-unionized	permanent	morning	morning	no	Yes, frequently, at least once per month	yes	no	13	15	130	80	50	100.6	202	moderate	120	80	40	96.48	yes					13.2098	4.2016	0.915788	6.63801	64.9921	0.0403522	-2.88871
492	Airline	yes	male	male	35	yes	betw 10,501 and > 16,500	white-collar	Non-unionized	permanent	morning	morning	yes	Yes, frequently, at least once per month	yes	no	16	12	110	70	40	86.48	186	moderate					yes					-1.79021	8.2016	-3.92113	26.638	37.9921	0.0403522	-2.88871
493	Airline	yes	female	female	28	no	betw 10,501 and > 16,500	white-collar	Non-unionized	permanent	morning	morning	no	Yes, frequently, at least once per month	yes	no	12	12	120	80	40	96.48	173	light					yes					-8.79021	4.2016	-4.43572	-2.36199	32.9921	0.137913	-2.88871
494	Airline	yes	male	male	38	yes	betw 10,501 and > 16,500	white-collar	Non-unionized	permanent	morning	morning	no	Occasionally (2 to 5 times per year)	yes	no	16	16	120	80	40	96.48	165	light					no					1.20979	4.2016	0.681312	-14.362	17.9921	-0.287619	-2.88871
495	Airline	yes	male	male	49	yes	betw 10,501 and > 16,500	white-collar	Non-unionized	permanent	morning	morning	no	Occasionally (2 to 5 times per year)	yes	no	15	16	110	80	30	92.36	150		110	70	40	86.48	no					12.2098	8.2016	2.9607	-13.362	16.9921	-0.24845	-2.88871
496	Airline	yes	male	male	42	yes	betw 10,501 and > 16,500	white-collar	Non-unionized	permanent	morning	morning	no	Occasionally (2 to 5 times per year)	yes	no	16	14	120	80	40	96.48	140	moderate					yes					5.20979	8.2016	0.961248	-8.36199	-6.00795	-0.0989289	-2.88871
497	Airline	yes	male	male	55	no	betw 10,501 and > 16,500	white-collar	Non-unionized	permanent	morning	morning	no	Occasionally (2 to 5 times per year)	yes	yes	7	7	120	80	40	96.48	184	light					no					18.2098	0.201601	-0.755917	-1.36199	9.99205	-0.0620868	-2.88871
498	Airline	yes	male	male	52	yes	betw 4,501 and 10,500	white-collar	Non-unionized	permanent	morning	morning	no	No, I never drink	no	no	10	11	110	60	50	80.6	105	moderate					no					15.2098	0.201601	4.97002	4.63801	-49.0079	-0.0335153	0.111287
500	Airline	yes	female	female	27	no	betw 4,501 and 10,500	white-collar	Non-unionized	permanent	morning	morning	no	No, I never drink	no	no	8	5	100	70	30	82.36	312	light					no					-9.79021	4.2016	1.13374	19.638	107.992	0.817913
501	Airline	yes	female	female	33	yes	betw 4,501 and 10,500	white-collar	Non-unionized	permanent	morning	morning	no	Occasionally (2 to 5 times per year)	yes	no	9	6	120	80	40	96.48	164	light	120	80	40	96.48	no					-3.79021	4.2016	-0.872815	17.638	13.9921	0.241361	-0.888713
502	Airline	yes	male	male	27	yes	betw 4,501 and 10,500	white-collar	Non-unionized	permanent	morning	morning	yes	Occasionally (2 to 5 times per year)	yes	no	7	12	90	60	30	72.36	107	vigorous					no					-9.79021	0.201601	-2.72473	1.63801	-25.0079	-0.0620868	-2.88871
504	Airline	yes	female	female	23	no	betw < 1,500 and 4,500	white-collar	Non-unionized	temporary	morning	morning	no	No, I never drink	no	no	14	13	110	70	40	86.48	177	light					no					-13.7902	4.2016	-3.71545	33.638	29.9921	-0.103466
505	Airline	yes	male	male	33	yes	betw 10,501 and > 16,500	white-collar	Non-unionized	permanent	morning	morning	no	No, I never drink	no	yes	12	10	110	80	30	92.36	258	light	110	80	30	92.36	no					-3.79021	4.2016	5.72502	9.63801	71.9921	0.162303	-2.88871
506	Airline	yes	male	male	26	no	betw < 1,500 and 4,500	white-collar	Non-unionized	temporary	morning	morning	yes	Occasionally (2 to 5 times per year)	yes	no	16	16	120	80	40	96.48	137	light					no					-10.7902	4.2016	-1.04911	8.63801	0.992053	-0.156204
507	Airline	yes	female	female	35	yes	betw 4,501 and 10,500	white-collar	Non-unionized	permanent	else	night/evening/mixed	no	Occasionally (2 to 5 times per year)	yes	no	12	12	110	70	40	86.48	124	light	120	80	40	96.48	no					-1.79021	4.2016	-1.34602	3.63801	-22.0079	0.108501	-2.88871
508	Airline	yes	male	male	37	yes	betw 10,501 and > 16,500	white-collar	Non-unionized	permanent	else	night/evening/mixed	yes	Occasionally (2 to 5 times per year)	yes	no	16	16	120	80	40	96.48	162	light					yes					0.20979	4.2016	-1.51596	-2.36199	15.9921	-0.181236	-2.88871
509	Airline	yes	female	female	35	no	betw 4,501 and 10,500	white-collar	Non-unionized	permanent	morning	morning	no	Occasionally (2 to 5 times per year)	yes	no	13	12	110	80	30	92.36	140	light					no					-1.79021	0.201601	-2.11245	3.63801	-4.00795	-0.0370868	-2.88871
510	Airline	yes	male	male	46	yes	betw 4,501 and 10,500	white-collar	Non-unionized	temporary	else	night/evening/mixed	no	Occasionally (2 to 5 times per year)	yes	no	16	16	120	80	40	96.48	172	light					no					9.20979	4.2016	7.77463	-6.36199	32.9921	-0.134814	-2.88871
511	Airline	yes	male	male	36	yes	betw 4,501 and 10,500	white-collar	Non-unionized	temporary	else	night/evening/mixed	yes	Yes, frequently, at least once per month	yes	no	14	12	130	80	50	100.6	200	light					no					-0.79021	4.2016	6.12851	-14.362	53.9921	-0.120151	0.111287
512	Airline	yes	male	male	31	yes	betw < 1,500 and 4,500	blue-collar	Contractor	permanent	else	night/evening/mixed	no	Occasionally (2 to 5 times per year)	yes	no	10	12	120	80	40	96.48	148	vigorous					no					-5.79021	-2.7984	3.69372	-3.36199	11.9921	-0.349266	-2.88871
513	Airline	yes	female	female	47	yes	betw < 1,500 and 4,500	blue-collar	Non-unionized	permanent	morning	morning	no	Occasionally (2 to 5 times per year)	yes	no	9	12	110	80	30	92.36	168	moderate					yes					10.2098	0.201601	4.77206	21.638	5.99205	-0.112087	0.111287
514	Airline	yes	female	female	30	no	betw 10,501 and > 16,500	white-collar	Non-unionized	permanent	else	night/evening/mixed	no	Occasionally (2 to 5 times per year)	yes	no	16	16	110	70	40	86.48	125	light					yes					-6.79021	4.2016	-0.872389	13.638	-13.0079	0.190545	-2.88871
515	Airline	yes	female	female	35	no	betw 4,501 and 10,500	white-collar	Contractor	temporary	morning	morning	no	Occasionally (2 to 5 times per year)	yes	no	12	9	120	80	40	96.48	177	light					no					-1.79021	0.201601	1.22672	-1.36199	-23.0079	0.0470042	-2.88871
516	Airline	yes	female	female	37	yes	betw 10,501 and > 16,500	white-collar	Non-unionized	permanent	morning	morning	no	No, I never drink	no	no	12	12	110	80	30	92.36	190	light					yes					0.20979	4.2016	1.36437	8.63801	48.9921	0.109342	-2.88871
517	Airline	yes	female	female	51	yes	betw 4,501 and 10,500	white-collar	Non-unionized	permanent	else	night/evening/mixed	no	Occasionally (2 to 5 times per year)	yes	no	12	12	110	70	40	86.48	167	light					yes					14.2098	0.201601	1.79446	3.63801	6.99205	-0.047272	13.1113
518	Airline	yes	female	female	41	yes	betw 10,501 and > 16,500	white-collar	Non-unionized	permanent	morning	morning	no	No, I never drink	no	no	14	11	130	80	50	100.6	177	light	120	80	40	96.48	yes					4.20979	0.201601	10.1988	-5.36199	9.99205	-0.000975669	-2.88871
519	Airline	yes	female	female	44	yes	betw 10,501 and > 16,500	white-collar	Non-unionized	permanent	else	night/evening/mixed	no	No, I never drink	no	no	11	11	120	80	40	96.48	159	light					yes					7.20979	0.201601	-4.22489	-0.361991	-7.00795	0.105655	-2.88871
520	Airline	yes	male	male	39	yes	betw 10,501 and > 16,500	white-collar	Non-unionized	temporary	morning	morning	no	Yes, frequently, at least once per month	yes	no	11	12	110	80	30	92.36	224	light	130	80	50	100.6	yes					2.20979	4.2016	4.65819	-10.362	33.9921	0.0353491	-2.88871
521	Airline	yes	female	female	27	no	betw 4,501 and 10,500	white-collar	Non-unionized	temporary	else	accumulated	no	No, I never drink	no	no	12	12	110	80	30	92.36	167	light	110	80	30	92.36	yes					-9.79021	4.2016	-1.4275	6.63801	-15.0079	-0.0794781	-2.88871
522	Airline	yes	male	male	23	no	betw 10,501 and > 16,500	white-collar	Non-unionized	temporary	morning	morning	no	Yes, frequently, at least once per month	yes	no	14	16	130	80	50	100.6	105	light					yes					-13.7902	4.2016	1.52874	6.63801	-13.0079	0.137913	-2.88871
523	Airline	yes	male	male	27	no	betw 10,501 and > 16,500	white-collar	Non-unionized	permanent	else	night/evening/mixed	yes	Yes, frequently, at least once per month	yes	no	12	12	130	80	50	100.6	150	light					yes					-9.79021	4.2016	0.575345	2.63801	-28.0079	0.0823576	-2.88871
524	Airline	yes	male	male	28	yes	betw 10,501 and > 16,500	white-collar	Non-unionized	temporary	morning	morning	no	Yes, frequently, at least once per month	yes	no	16	12	120	80	40	96.48	174	light					yes					-8.79021	4.2016	7.35658	-2.36199	28.9921	-0.128753	-0.888713
525	Airline	yes	male	male	35	yes	betw 10,501 and > 16,500	white-collar	Non-unionized	permanent	morning	morning	no	Yes, frequently, at least once per month	yes	no	14	12	120	70	50	90.6	148	light					yes					-1.79021	4.2016	3.69447	-5.36199	15.9921	0.137913	-2.88871
526	Airline	yes	male	male	22	no	betw 10,501 and > 16,500	white-collar	Non-unionized	temporary	morning	morning	no	Yes, frequently, at least once per month	yes	no	16	16	120	80	40	96.48	50	light					yes					-14.7902	4.2016	-3.94399	27.638		0.10761	-2.88871
527	Airline	yes	male	male	29	no	betw 10,501 and > 16,500	white-collar	Non-unionized	permanent	morning	morning	no	Yes, frequently, at least once per month	yes	no	14	12	130	80	50	100.6	106	moderate					no					-7.79021	4.2016	0.280551	5.63801	-24.0079	0.0902942	-2.88871
528	Airline	yes	female	female	30	no	betw < 1,500 and 4,500	blue-collar	Non-unionized	permanent	morning	morning	no	No, I never drink	no	no	11	12	130	80	50	100.6	50	moderate					no					-6.79021	0.201601	-1.36592	-8.36199		0.0202662
529	Airline	yes	male	male	39	yes	betw 10,501 and > 16,500	white-collar	Non-unionized	permanent	morning	morning	no	Yes, frequently, at least once per month	yes	no	12	12	120	80	40	96.48	219	light	120	70	50	90.6	yes					2.20979	4.2016	-0.248816	-11.362	58.9921	-0.10533	-2.88871
530	Airline	yes	male	male	38	yes	betw 10,501 and > 16,500	white-collar	Non-unionized	permanent	morning	morning	no	Yes, frequently, at least once per month	yes	no	12	12	120	80	40	96.48	172	light	120	70	50	90.6	no					1.20979	4.2016	-1.46886	27.638	24.9921	0.0823576	-2.88871
531	Airline	yes	male	male	43	yes	betw 10,501 and > 16,500	white-collar	Non-unionized	temporary	morning	morning	no	Occasionally (2 to 5 times per year)	yes	no	12	12	120	80	40	96.48	181	light	130	85	45	103.54	no					6.20979	4.2016	-2.39244	15.638	37.9921	0.0852817	-2.88871
532	Airline	yes	male	male	42	yes	betw 10,501 and > 16,500	white-collar	Non-unionized	permanent	morning	morning	no	Occasionally (2 to 5 times per year)	yes	no	10	12	130	80	50	100.6	163	light					no					5.20979	4.2016	6.69864	-7.36199	13.9921	0.432031	25.1113
533	Airline	yes	male	male	43	yes	betw 10,501 and > 16,500	white-collar	Non-unionized	permanent	morning	morning	no	No, I never drink	no	no	15	14	130	80	50	100.6	174	light	120	80	40	96.48	no					6.20979	4.2016	2.93079	-17.362	-2.00795	0.246021	-2.88871
534	Airline	yes	male	male	33	yes	betw 4,501 and 10,500	white-collar	Non-unionized	permanent	morning	morning	no	Occasionally (2 to 5 times per year)	yes	no	13	11	120	80	40	96.48	168	light					yes					-3.79021	4.2016	2.44757	9.63801	24.9921	0.271247	-2.88871
535	Airline	yes	male	male	43	yes	betw 4,501 and 10,500	white-collar	Non-unionized	permanent	morning	morning	yes	Occasionally (2 to 5 times per year)	yes	no	14	15	120	80	40	96.48	169	light					yes					6.20979	4.2016	1.1264	-7.36199	16.9921	-0.092856	-2.88871
536	Airline	yes	female	female	21	no	betw < 1,500 and 4,500	white-collar	Non-unionized	temporary	morning	morning	no	Occasionally (2 to 5 times per year)	yes	no	12	14	110	70	40	86.48	132	light					yes					-15.7902	4.2016	-5.88506	7.63801	-13.0079	0.10761
537	Airline	yes	male	male	35	yes	betw 4,501 and 10,500	white-collar	Non-unionized	permanent	morning	morning	no	Yes, frequently, at least once per month	yes	no	16	13	110	60	50	80.6	50	light					no					-1.79021	4.2016	0.825954	-9.36199		0.113523	-2.88871
538	Airline	yes	female	female	33	no	betw 10,501 and > 16,500	white-collar	Non-unionized	temporary	morning	morning	yes	No, I never drink	no	no	8	12	120	80	40	96.48	246	light	120	80	40	96.48	yes					-3.79021	4.2016	1.10306	3.63801	84.9921	0.0268021	0.111287
539	Airline	yes	male	male	26	no	betw 4,501 and 10,500	white-collar	Non-unionized	permanent	morning	morning	no	Yes, frequently, at least once per month	yes	no	10	4	120	80	40	96.48	140	moderate					no					-10.7902	4.2016	3.58385	6.63801	0.992053	0.915691	-2.88871
540	Airline	yes	male	male	33	yes	betw 4,501 and 10,500	white-collar	Non-unionized	permanent	morning	morning	no	Yes, frequently, at least once per month	yes	no	10	9	110	70	40	86.48	212	vigorous					no					-3.79021	0.201601	-5.25477	14.638	-6.00795	0.110135	-2.88871
542	Airline	yes	male	male	28	yes	betw 10,501 and > 16,500	white-collar	Non-unionized	permanent	morning	morning	no	No, I never drink	no	no	11	9	120	80	40	96.48	104	light					yes					-8.79021	4.2016	6.7512	29.638	-25.0079	-0.0565312	-2.88871
543	Airline	yes	female	female	27	yes	betw 10,501 and > 16,500	white-collar	Non-unionized	permanent	morning	morning	yes	Yes, frequently, at least once per month	yes	no	16	7	110	80	30	92.36	132	light					yes					-9.79021	4.2016	-4.67307	33.638	-12.0079	0.655155	-2.88871
544	Airline	yes	female	female	24	no	betw 4,501 and 10,500	white-collar	Non-unionized	permanent	morning	morning	no	Yes, frequently, at least once per month	yes	no	15	9	100	60	40	76.48	141	light					yes					-12.7902	4.2016	-1.12673	3.63801	-7.00795	0.637913	5.11129
545	Airline	yes	male	male	23	no	betw 10,501 and > 16,500	white-collar	Non-unionized	temporary	morning	morning	no	Yes, frequently, at least once per month	yes	no	14	10	120	80	40	96.48	134	light					yes					-13.7902	4.2016	-0.594332	0.638009	-41.0079	0.492752	-2.88871
548	Airline	yes	male	male	39	yes	betw 10,501 and > 16,500	white-collar	Non-unionized	permanent	morning	morning	no	Occasionally (2 to 5 times per year)	yes	no	12	12	120	80	40	96.48	138	moderate	100	70	30	82.36	yes					2.20979	4.2016	-3.39914	12.638	-10.0079	-0.0415739	-2.88871
551	Airline	yes	male	male	29	no	betw 10,501 and > 16,500	white-collar	Non-unionized	permanent	morning	morning	yes	Yes, frequently, at least once per month	yes	no	14	12	110	80	30	92.36	137	light					yes					-7.79021	8.2016	-1.01778	-11.362		0.314384	9.11129
552	Airline	yes	female	female	43	yes	betw 10,501 and > 16,500	white-collar	Non-unionized	permanent	else	night/evening/mixed	no	Occasionally (2 to 5 times per year)	yes	no	13	9	100	80	20	88.24	134	light					yes					6.20979	4.2016	2.15168	-9.36199	-11.0079	0.113523	-2.88871
553	Airline	yes	male	male	43	yes	betw 4,501 and 10,500	white-collar	Non-unionized	permanent	morning	morning	no	Yes, frequently, at least once per month	yes	no	12	14	130	80	50	100.6	117	light					no					6.20979	0.201601	0.143939	-1.36199	-14.0079	-0.130379	-2.88871
554	Airline	yes	male	male	25	no	betw 10,501 and > 16,500	white-collar	Non-unionized	permanent	morning	morning	yes	Yes, frequently, at least once per month	yes	no	12	11	90	60	30	72.36	134	moderate					no					-11.7902	4.2016	-2.51337	-6.36199	2.99205	0.0852817	-2.88871
555	Airline	yes	male	male	30	yes	betw 10,501 and > 16,500	white-collar	Non-unionized	permanent	morning	morning	no	Yes, frequently, at least once per month	yes	no	15	13	120	80	40	96.48	218	light					no					-6.79021	4.2016	1.77924	36.638	59.9921	0.0712466	-2.88871
556	Airline	yes	male	male	27	no	betw 4,501 and 10,500	white-collar	Non-unionized	permanent	else	night/evening/mixed	yes	Occasionally (2 to 5 times per year)	yes	yes	16	16	130	90	40	106.48	154	light					no					-9.79021	4.2016	-2.50709	1.63801	9.99205	-0.00494391	-2.88871
557	Airline	yes	male	male	53	yes	betw 10,501 and > 16,500	white-collar	Non-unionized	permanent	morning	morning	no	Occasionally (2 to 5 times per year)	yes	no	11	12	130	90	40	106.48	184	light					no					16.2098	4.2016	-0.757325	-23.362	38.9921	-0.0287535	-2.88871
558	Airline	yes	male	male	48	no	betw 10,501 and > 16,500	white-collar	Non-unionized	permanent	else	night/evening/mixed	yes	Yes, frequently, at least once per month	yes	no	12	15	120	80	40	96.48	182	light	120	80	40	96.48	yes					11.2098	4.2016	0.692131	7.63801	-5.00795	-0.0120867	-2.88871
559	Airline	yes	male	male	45	no	betw 10,501 and > 16,500	white-collar	Non-unionized	permanent	morning	morning	yes	No, I never drink	no	no	15	15	130	80	50	100.6	154	moderate					yes					8.20979	8.2016	-3.06069	-23.362	20.9921	-0.0535761
560	Airline	yes	female	female	41	no	betw 4,501 and 10,500	white-collar	Non-unionized	permanent	morning	morning	no	Yes, frequently, at least once per month	yes	no	12	14	120	80	40	96.48	134	light	110	80	30	92.36	yes					4.20979	0.201601	-1.39328	23.638	-12.0079	-0.051276	-2.88871
561	Airline	yes	male	male	41	yes	betw < 1,500 and 4,500	blue-collar	Non-unionized	temporary	morning	morning	no	Occasionally (2 to 5 times per year)	yes	no	16	8	120	80	40	96.48	156	vigorous					no					4.20979	-5.7984	2.97734	-13.362	-10.0079	0.0712466
562	Airline	yes	female	female	38	no	betw < 1,500 and 4,500	blue-collar	Contractor	permanent	morning	morning	no	No, I never drink	no	no	7	4	120	80	40	96.48	160	vigorous					no					1.20979	-2.7984	-2.54527	-2.36199	18.9921	-0.429654	2.11129
563	Airline	yes	male	male	31	no	betw 4,501 and 10,500	white-collar	Non-unionized	permanent	morning	morning	yes	Yes, frequently, at least once per month	yes	no	12	12	120	80	40	96.48	156	vigorous					no					-5.79021	4.2016	-2.28793	22.638	-8.00795	0.373207	-2.88871
564	Airline	yes	female	female	51	no	betw < 1,500 and 4,500	blue-collar	Non-unionized	permanent	morning	morning	no	No, I never drink	no	no	9	6	120	80	40	96.48	141	moderate					no					14.2098	-2.7984	-0.259581	-11.362	-19.0079	0.753298	-2.88871
566	Airline	yes	female	female	56	no	betw 4,501 and 10,500	white-collar	Non-unionized	permanent	morning	morning	no	Occasionally (2 to 5 times per year)	yes	no	12	12	120	80	40	96.48	159	light					yes					19.2098	0.201601	3.29787	12.638	-20.0079	-0.423062	-2.88871
567	Airline	yes	female	female	63	no	betw 10,501 and > 16,500	white-collar	Non-unionized	permanent	morning	morning	no	No, I never drink	no	no	12	12	110	60	50	80.6	254	light	110	80	30	92.36	yes					26.2098	-2.7984	0.202503	5.63801	23.9921	-0.126793	-2.88871
568	Airline	yes	female	female	34	no	betw 4,501 and 10,500	white-collar	Non-unionized	permanent	morning	morning	no	Occasionally (2 to 5 times per year)	yes	no	9	14	120	80	40	96.48	184	light					no					-2.79021	0.201601	1.46088	0.638009	1.99205	-0.162087	-2.88871
569	Airline	yes	female	female	43	no	betw 4,501 and 10,500	white-collar	Non-unionized	permanent	morning	morning	no	Occasionally (2 to 5 times per year)	yes	yes	12	12	110	70	40	86.48	130	moderate	120	80	40	96.48	yes					6.20979	0.201601	-2.00388	10.638	-7.00795	0.0268021	-2.88871
570	Airline	yes	female	female	38	no	betw 4,501 and 10,500	white-collar	Non-unionized	permanent	morning	morning	no	Occasionally (2 to 5 times per year)	yes	no	9	12	110	70	40	86.48	400	moderate	110	70	40	86.48	yes					1.20979	-2.7984	1.78298	14.638		-0.0679691	-2.88871
571	Airline	yes	male	male	59	yes	betw 10,501 and > 16,500	white-collar	Non-unionized	permanent	morning	morning	no	Occasionally (2 to 5 times per year)	yes	no	16	16	120	80	40	96.48	160	moderate					yes					22.2098	0.201601	2.45861	18.638	-8.00795	0.0045799	-2.88871
572	Airline	yes	male	male	27	no	betw 10,501 and > 16,500	white-collar	Non-unionized	permanent	morning	morning	yes	Yes, frequently, at least once per month	yes	yes	14	16	130	80	50	100.6	103	light					yes					-9.79021	4.2016	5.19152	-13.362	-24.0079	-0.130379	-2.88871
573	Airline	yes	male	male	28	no	betw 10,501 and > 16,500	white-collar	Non-unionized	permanent	morning	morning	no	Occasionally (2 to 5 times per year)	yes	no	10	11	120	90	30	102.36	136	moderate					yes					-8.79021	4.2016	1.00179	11.638	-10.0079	0.137913	-2.88871
574	Airline	yes	male	male	24	no	betw 4,501 and 10,500	white-collar	Contractor	permanent	else	accumulated	no	Occasionally (2 to 5 times per year)	yes	yes	11	12	120	80	40	96.48	173	moderate					no					-12.7902	0.201601	-3.29107	-16.362	23.9921	-0.112087
575	Airline	yes	male	male	48	no	betw 10,501 and > 16,500	white-collar	Non-unionized	permanent	morning	morning	no	Occasionally (2 to 5 times per year)	yes	no	14	16	110	70	40	86.48	132	light					no					11.2098	4.2016	-1.12862	1.63801	-15.0079	-0.230508	-2.88871
576	Airline	yes	female	female	48	no	betw < 1,500 and 4,500	blue-collar	Contractor	temporary	morning	morning	no	Occasionally (2 to 5 times per year)	yes	no	10	4	120	80	40	96.48	188	vigorous					no					11.2098	0.201601	0.327611	10.638	24.9921	0.243176	-2.88871
577	Airline	yes	female	female	28	yes	betw 10,501 and > 16,500	white-collar	Non-unionized	permanent	morning	morning	yes	Yes, frequently, at least once per month	yes	no	12	12	130	90	40	106.48	137	light					yes					-8.79021	4.2016	-1.54716	10.638	-19.0079	0.137913	-2.88871
578	Airline	yes	male	male	28	no	betw 10,501 and > 16,500	white-collar	Non-unionized	permanent	morning	morning	yes	Yes, frequently, at least once per month	yes	no	12	12	120	80	40	96.48	166	moderate					no					-8.79021	4.2016	4.0705	16.638	22.9921	-0.0328185	-2.88871
579	Airline	yes	male	male	27	no	betw 10,501 and > 16,500	white-collar	Non-unionized	permanent	else	night/evening/mixed	no	Occasionally (2 to 5 times per year)	yes	yes	16	15	120	80	40	96.48	125	light					no					-9.79021	4.2016	-0.757325	15.638	-5.00795	-0.132357	-2.88871
580	Airline	yes	male	male	39	yes	betw 10,501 and > 16,500	white-collar	Non-unionized	permanent	morning	morning	no	Occasionally (2 to 5 times per year)	yes	no	13	12	120	80	40	96.48	160	light	110	70	40	86.48	yes					2.20979	8.2016	-0.741831	16.638	29.9921	0.0202662	-2.88871
581	Airline	yes	male	male	33	yes	betw 4,501 and 10,500	white-collar	Non-unionized	temporary	morning	morning	no	Occasionally (2 to 5 times per year)	yes	no	11	12	120	80	40	96.48	133	moderate					no					-3.79021	0.201601	0.917331	11.638	-7.00795	0.00277811	-0.888713
582	Airline	yes	female	female	31	no	betw 4,501 and 10,500	white-collar	Unionized	permanent	morning	morning	yes	No, I never drink	no	no	15	16	100	70	30	82.36	128	light					no					-5.79021	0.201601	-0.561278	-4.36199	-14.0079	0.0681458	-2.88871
583	Airline	yes	female	female	47	no	betw < 1,500 and 4,500	blue-collar	Contractor	temporary	morning	morning	no	Occasionally (2 to 5 times per year)	yes	no	10	4	120	80	40	96.48	188	moderate					no					10.2098	-2.7984	-0.205718	16.638	18.9921	0.897913
584	Airline	yes	female	female	51	yes	betw < 1,500 and 4,500	blue-collar	Contractor	temporary	morning	morning	no	Occasionally (2 to 5 times per year)	yes	no	13	13	120	80	40	96.48	172						no					14.2098	-5.7984	-4.73434	28.638	18.9921	0.114104	-2.88871
585	Airline	yes	male	male	26	no	betw 10,501 and > 16,500	white-collar	Contractor	permanent	else	accumulated	yes	Yes, frequently, at least once per month	yes	no	12	12	110	80	30	92.36	50	light					no					-10.7902	4.2016	1.30551	-24.362		-0.112087
586	Airline	yes	female	female	25	no	betw 10,501 and > 16,500	white-collar	Non-unionized	permanent	morning	morning	no	Occasionally (2 to 5 times per year)	yes	no	16	16	110	80	30	92.36	144	moderate	110	70	40	86.48	yes					-11.7902	4.2016	-4.53302	-17.362	-8.00795	-0.209913	0.111287
587	Airline	yes	male	male	33	no	betw 4,501 and 10,500	white-collar	Non-unionized	temporary	morning	morning	no	Yes, frequently, at least once per month	yes	no	11	10	120	80	40	96.48	133	light					no					-3.79021	4.2016	-4.64676	-22.362	-46.0079	-0.0620868	-2.88871
588	Airline	yes	male	male	40	yes	betw 10,501 and > 16,500	white-collar	Non-unionized	permanent	else	night/evening/mixed	yes	Occasionally (2 to 5 times per year)	yes	no	11	12	120	80	40	96.48	185	moderate					no					3.20979	8.2016	1.63308	14.638	7.99205	0.0509567	-2.88871
590	Airline	yes	male	male	37	yes	betw 10,501 and > 16,500	white-collar	Non-unionized	temporary	morning	morning	no	Occasionally (2 to 5 times per year)	yes	no	13	9	130	80	50	100.6	142	light					no					0.20979	4.2016	-0.0332151	13.638	4.99205	0.350034	-2.88871
591	Airline	yes	female	female	27	no	betw 10,501 and > 16,500	white-collar	Non-unionized	permanent	morning	morning	no	No, I never drink	no	no	8	12	120	80	40	96.48	177	light					yes					-9.79021	4.2016	-5.17069	-4.36199	19.9921	-0.183515	-2.88871
592	Airline	yes	male	male	31	no	betw < 1,500 and 4,500	white-collar	Non-unionized	permanent	morning	morning	no	Yes, frequently, at least once per month	yes	no	8	4	120	80	40	96.48	140	light					no					-5.79021	0.201601	-0.704527	2.63801	-16.0079	0.774277	-2.88871
593	Airline	yes	female	female	33	no	betw 4,501 and 10,500	white-collar	Non-unionized	permanent	morning	morning	no	Occasionally (2 to 5 times per year)	yes	yes	9	11	120	80	40	96.48	115	light					no					-3.79021	0.201601	-0.650166	12.638		0.471247	-2.88871
594	Airline	yes	male	male	43	yes	betw 10,501 and > 16,500	white-collar	Non-unionized	permanent	else	night/evening/mixed	no	Yes, frequently, at least once per month	yes	yes	13	11	130	80	50	100.6	122	light					yes					6.20979	0.201601	1.20686	-5.36199	-19.0079	-0.0973809	-2.88871
595	Airline	yes	male	male	47	yes	betw 10,501 and > 16,500	white-collar	Non-unionized	permanent	morning	morning	yes	Occasionally (2 to 5 times per year)	yes	no	15	15	130	80	50	100.6	129	light					no					10.2098	4.2016	-3.6561	-22.362	-7.00795	-0.239865	-2.88871
596	Airline	yes	male	male	28	no	betw 4,501 and 10,500	white-collar	Non-unionized	permanent	morning	morning	yes	Yes, frequently, at least once per month	yes	no	11	6	120	80	40	96.48	146	moderate					yes					-8.79021	0.201601	-0.698981	-4.36199	-2.00795	0.0823576	-1.88871
597	Airline	yes	male	male	41	yes	betw 10,501 and > 16,500	white-collar	Non-unionized	permanent	morning	morning	no	No, I never drink	no	no	11	12	130	80	50	100.6	143	light	120	80	40	96.48	no					4.20979	8.2016	5.48729	-2.36199	-10.0079	-0.144138	-2.88871
599	Airline	yes	male	male	42	yes	betw 10,501 and > 16,500	white-collar	Non-unionized	permanent	morning	morning	yes	Occasionally (2 to 5 times per year)	yes	no	14	15	130	90	40	106.48	106	light					no					5.20979	4.2016	-0.532773	6.63801	-18.0079	0.0902942	-2.88871
600	Airline	yes	male	male	38	yes	betw 10,501 and > 16,500	white-collar	Non-unionized	permanent	else	accumulated	no	Yes, frequently, at least once per month	yes	no	14	15	120	80	40	96.48	151	light					no					1.20979	4.2016	5.10426	14.638	-22.0079	-0.057739	-2.88871
601	Airline	yes	male	male	23	no	betw 4,501 and 10,500	white-collar	Non-unionized	temporary	else	night/evening/mixed	yes	Occasionally (2 to 5 times per year)	yes	no	11	12	120	80	40	96.48	145	light					no					-13.7902	4.2016	-0.0346017	-17.362	4.99205	-0.112087	-2.88871
602	Airline	yes	female	female	30	no	betw 10,501 and > 16,500	white-collar	Non-unionized	permanent	morning	morning	no	Occasionally (2 to 5 times per year)	yes	no	12	12	110	80	30	92.36	187	light					no					-6.79021	4.2016	-1.38068	-12.362	-0.00794702	-0.0120867	-2.88871
603	Airline	yes	female	female	43	yes	betw 10,501 and > 16,500	white-collar	Non-unionized	permanent	else	night/evening/mixed	no	Occasionally (2 to 5 times per year)	yes	no	13	16	120	80	40	96.48	138	light					no					6.20979	4.2016	1.1596	6.63801	-7.00795	-0.349892	-2.88871
604	Airline	yes	female	female	29	no	betw 10,501 and > 16,500	white-collar	Non-unionized	permanent	morning	morning	no	Occasionally (2 to 5 times per year)	yes	no	12	12	120	80	40	96.48	155	light					no					-7.79021	8.2016	-3.44803	16.638		-0.0565312	-2.88871
605	Airline	yes	female	female	46	no	betw 10,501 and > 16,500	white-collar	Non-unionized	permanent	else	night/evening/mixed	no	Occasionally (2 to 5 times per year)	yes	no	13	16	130	80	50	100.6	140	light					yes					9.20979	8.2016	0.214666	13.638	-20.0079	-0.0893595	138.111
607	Airline	yes	female	female	26	no	betw 4,501 and 10,500	white-collar	Non-unionized	permanent	else	night/evening/mixed	no	Occasionally (2 to 5 times per year)	yes	no	12	12	120	80	40	96.48	149	light					no					-10.7902	4.2016	1.20686	16.638	-9.00795	0.0441632	-2.88871
609	Airline	yes	male	male	48	yes	betw 10,501 and > 16,500	white-collar	Non-unionized	temporary	morning	morning	no	No, I never drink	no	yes	12	12	120	80	40	96.48	155	light					yes					11.2098	4.2016	3.66633	-7.36199	-2.00795	-0.204192	-2.88871
610	Airline	yes	female	female	35	no	betw < 1,500 and 4,500	blue-collar	Non-unionized	permanent	morning	morning	no	Occasionally (2 to 5 times per year)	yes	yes	16	13	110	80	30	92.36	129	moderate	120	80	40	96.48	yes					-1.79021	-2.7984	-1.67239	18.638	-15.0079	-0.118497	-2.88871
611	Airline	yes	male	male	25	no	betw 4,501 and 10,500	white-collar	Non-unionized	temporary	morning	morning	no	Yes, frequently, at least once per month	yes	no	12	11	110	70	40	86.48	50	light					yes					-11.7902	4.2016	-1.21532	-7.36199		0.0568321	-2.88871
612	Airline	yes	male	male	25	no	betw 10,501 and > 16,500	white-collar	Non-unionized	temporary	morning	morning	no	Yes, frequently, at least once per month	yes	yes	15	16	110	70	40	86.48	119	light					yes					-11.7902	4.2016	-0.0137182	12.638	-30.0079	-0.00494391	-2.88871
613	Airline	yes	male	male	35	yes	betw 10,501 and > 16,500	white-collar	Non-unionized	permanent	morning	morning	no	Occasionally (2 to 5 times per year)	yes	no	11	14	120	80	40	96.48	154	light					yes					-1.79021	4.2016	0.764711	0.638009	-15.0079	-0.0481333	-2.88871
614	Airline	yes	male	male	35	yes	betw 10,501 and > 16,500	blue-collar	Non-unionized	permanent	else	night/evening/mixed	yes	Occasionally (2 to 5 times per year)	yes	no	12	13	130	80	50	100.6	112	moderate	120	70	50	90.6	no					-1.79021	4.2016	1.10169	-25.362	-18.0079	0.163554	-2.88871
615	Airline	yes	male	male	44	yes	betw 10,501 and > 16,500	white-collar	Non-unionized	permanent	morning	morning	no	Yes, frequently, at least once per month	yes	no	16	16	130	80	50	100.6	148	light					yes					7.20979	4.2016	2.9993	-11.362	13.9921	0.00277811	-2.88871
616	Airline	yes	female	female	27	no	betw 10,501 and > 16,500	white-collar	Non-unionized	permanent	morning	morning	no	Occasionally (2 to 5 times per year)	yes	no	12	15	120	80	40	96.48	195	light					yes					-9.79021	4.2016	-3.84375	10.638	21.9921	-0.180269	-2.88871
617	Airline	yes	male	male	50	yes	betw 10,501 and > 16,500	white-collar	Non-unionized	permanent	morning	morning	yes	Yes, frequently, at least once per month	yes	no	11	9	120	80	40	96.48	149	light					yes					13.2098	4.2016	5.45947	9.63801	-8.00795	0.0379132	-2.88871
618	Airline	yes	male	male	29	no	betw 10,501 and > 16,500	white-collar	Non-unionized	permanent	else	night/evening/mixed	no	Occasionally (2 to 5 times per year)	yes	no	12	12	130	80	50	100.6	172	light					yes					-7.79021	4.2016	8.10635	-25.362	-0.00794702	-0.187087	-2.88871
619	Airline	yes	male	male	27	no	betw 4,501 and 10,500	white-collar	Non-unionized	temporary	morning	morning	no	Occasionally (2 to 5 times per year)	yes	no	12	12	120	80	40	96.48	130	light	120	80	40	96.48	no					-9.79021	0.201601	1.88913	-3.36199	-21.0079	-0.126793	-2.88871
620	Airline	yes	male	male	30	no	betw 10,501 and > 16,500	white-collar	Non-unionized	permanent	morning	morning	yes	Yes, frequently, at least once per month	yes	no	11	16	120	80	40	96.48	50	light					yes					-6.79021	4.2016	4.06278	-0.361991		-0.122956	-2.88871
621	Airline	yes	male	male	31	no	betw 4,501 and 10,500	white-collar	Non-unionized	permanent	else	night/evening/mixed	yes	No, I never drink	no	no	12	12	130	80	50	100.6	50	light	110	80	30	92.36	yes					-5.79021	4.2016	-3.4824	-4.36199	-9.00795	-0.230508	-2.88871
622	Airline	yes	female	female	46	no	betw < 1,500 and 4,500	white-collar	Unionized	permanent	morning	morning	no	No, I never drink	no	yes	14	16	130	90	40	106.48	149	light	120	80	40	96.48	no					9.20979	-5.7984	13.372	-2.36199	-4.00795	-0.252331	-1.88871
623	Airline	yes	female	female	43	no	betw < 1,500 and 4,500	white-collar	Non-unionized	temporary	morning	morning	yes	Occasionally (2 to 5 times per year)	yes	no	15	16	120	80	40	96.48	142	light	110	80	30	92.36	yes					6.20979	-2.7984	-0.304318	15.638	-21.0079	-0.262087	-2.88871
624	Airline	yes	male	male	23	yes	betw 4,501 and 10,500	white-collar	Non-unionized	permanent	else	night/evening/mixed	no	Yes, frequently, at least once per month	yes	no	15	12	130	80	50	100.6	159	light	120	80	40	96.48	yes					-13.7902	4.2016	3.58385	-12.362	23.9921	-0.0328185	-2.88871
625	Airline	yes	male	male	20	no	betw < 1,500 and 4,500	white-collar	Non-unionized	temporary	morning	morning	no	Yes, frequently, at least once per month	yes	no	15	13	120	80	40	96.48	166	light					yes					-16.7902	0.201601	-2.46937	0.638009	-20.0079	-0.19542	-2.88871
626	Airline	yes	male	male	24	yes	betw 4,501 and 10,500	white-collar	Non-unionized	permanent	else	night/evening/mixed	yes	Occasionally (2 to 5 times per year)	yes	no	15	16	120	80	40	96.48	129	light					no					-12.7902	4.2016	-1.44437	-4.36199	-3.00795	-0.21923	-0.888713
628	Airline	yes	male	male	27	no	betw 10,501 and > 16,500	white-collar	Non-unionized	permanent	morning	morning	yes	Yes, frequently, at least once per month	yes	no	15	15	110	80	30	92.36	108	light	120	80	40	96.48	no					-9.79021	4.2016	-3.27994	-8.36199	-30.0079	-0.092856	-2.88871
630	Airline	yes	female	female	21	no	betw < 1,500 and 4,500	white-collar	Non-unionized	temporary	morning	morning	no	Occasionally (2 to 5 times per year)	yes	no	13	12	110	80	30	92.36	130	light					no					-15.7902	4.2016	3.60991	12.638		-1.78221e-05
631	Airline	yes	male	male	26	no	betw 4,501 and 10,500	white-collar	Non-unionized	permanent	morning	morning	no	Yes, frequently, at least once per month	yes	no	12	12	120	80	40	96.48	137	light					no					-10.7902	4.2016	-1.53416	6.63801	-0.00794702	-0.0287535	-2.88871
632	Airline	yes	male	male	28	no	betw 4,501 and 10,500	white-collar	Non-unionized	temporary	morning	morning	no	Occasionally (2 to 5 times per year)	yes	no	10	12	120	80	40	96.48	117	light					yes					-8.79021	4.2016	2.62726	-2.36199	-24.0079	-0.092856	-2.88871
633	Airline	yes	male	male	22	no	betw < 1,500 and 4,500	white-collar	Non-unionized	temporary	morning	morning	no	Occasionally (2 to 5 times per year)	yes	no	14	12	110	70	40	86.48	50	light					no					-14.7902	4.2016	-5.37255	-2.36199		-0.165117	-2.88871
634	Airline	yes	male	male	22	no	betw < 1,500 and 4,500	white-collar	Non-unionized	temporary	morning	morning	yes	Yes, frequently, at least once per month	yes	no	11	12	120	70	50	90.6	114	light					no					-14.7902	4.2016	-5.26964	1.63801	-14.0079	0.0754132
635	Airline	yes	male	male	36	no	betw 10,501 and > 16,500	white-collar	Non-unionized	permanent	morning	morning	yes	Occasionally (2 to 5 times per year)	yes	no	12	12	120	80	40	96.48	204	light					no					-0.79021	4.2016	-1.61835	-24.362	117.992	0.249024	-2.88871
637	Airline	yes	male	male	29	no	betw 10,501 and > 16,500	white-collar	Non-unionized	permanent	morning	morning	yes	Yes, frequently, at least once per month	yes	no	14	15	120	80	40	96.48	50						no					-7.79021	4.2016	-8.09838	9.63801		-0.00914562	-2.88871
638	Airline	yes	male	male	24	no	betw 4,501 and 10,500	white-collar	Non-unionized	temporary	morning	morning	no	Yes, frequently, at least once per month	yes	no	16	16	120	80	40	96.48	111	light					yes					-12.7902	0.201601	3.32678	-0.361991	-17.0079	-0.0287535	-2.88871
639	Airline	yes	female	female	32	no	betw 10,501 and > 16,500	white-collar	Non-unionized	permanent	morning	morning	no	Occasionally (2 to 5 times per year)	yes	no	12	12	110	80	30	92.36	150	light	110	70	40	86.48	yes					-4.79021	4.2016	0.729886	9.63801	8.99205	0.0268021	-2.88871
640	Airline	yes	male	male	32	no	betw 10,501 and > 16,500	white-collar	Non-unionized	permanent	morning	morning	yes	Yes, frequently, at least once per month	yes	yes	16	12	130	70	60	94.72	158	moderate					no					-4.79021	4.2016	5.42022	21.638	-4.00795	0.162913	-2.88871
641	Airline	yes	male	male	28	no	betw 4,501 and 10,500	white-collar	Non-unionized	temporary	morning	morning	yes	Occasionally (2 to 5 times per year)	yes	no	14	12	130	80	50	100.6	177	moderate	120	80	40	96.48	yes					-8.79021	4.2016	4.9271	4.63801	12.9921	0.373207	-2.88871
642	Airline	yes	male	male	31	no	betw 10,501 and > 16,500	white-collar	Non-unionized	permanent	morning	morning	no	Occasionally (2 to 5 times per year)	yes	no	8	11	120	80	40	96.48	123						no					-5.79021	4.2016	5.48729	0.638009	1.99205	-0.00494391	-2.88871
643	Airline	yes	female	female	26	yes	betw 10,501 and > 16,500	white-collar	Non-unionized	permanent	morning	morning	no	Occasionally (2 to 5 times per year)	yes	no	13	12	110	80	30	92.36	118	light	110	80	30	92.36	yes					-10.7902	4.2016	-0.806937	14.638		0.198519	-2.88871
644	Airline	yes	female	female	24	no	betw 4,501 and 10,500	white-collar	Non-unionized	permanent	morning	morning	no	Occasionally (2 to 5 times per year)	yes	no	13	12	100	80	20	88.24	120	light	120	70	50	90.6	yes					-12.7902	4.2016	-5.68731	-2.36199	-47.0079	0.337913	-0.888713
646	Airline	yes	female	female	28	yes	betw 4,501 and 10,500	white-collar	Non-unionized	permanent	morning	morning	no	Occasionally (2 to 5 times per year)	yes	no	13	16	110	80	30	92.36	50	light					no					-8.79021	4.2016	0.556413	-2.36199		0.495056	-2.88871
647	Airline	yes	female	female	24	no	betw 4,501 and 10,500	white-collar	Non-unionized	permanent	morning	morning	no	Occasionally (2 to 5 times per year)	yes	no	12	12	110	80	30	92.36	130	moderate					yes					-12.7902	4.2016	4.22587	13.638	-5.00795	0.284972	-2.88871
648	Airline	yes	female	female	23	no	betw < 1,500 and 4,500	white-collar	Contractor	temporary	morning	morning	no	Occasionally (2 to 5 times per year)	yes	no	16	16	110	70	40	86.48	143	light					no					-13.7902	4.2016	-6.10875	-14.362	0.992053	-0.051276	-2.88871
649	Airline	yes	male	male	24	no	betw 10,501 and > 16,500	white-collar	Non-unionized	permanent	morning	morning	no	Occasionally (2 to 5 times per year)	yes	no	13	12	120	80	40	96.48	50	light					yes					-12.7902	4.2016	-1.81549	6.63801		0.432031	-2.88871
651	Airline	yes	male	male	24	no	betw 4,501 and 10,500	white-collar	Non-unionized	permanent	morning	morning	no	Occasionally (2 to 5 times per year)	yes	no	15	11	120	80	40	96.48	120	light	120	70	50	90.6	yes					-12.7902	4.2016	1.1596	4.63801	-19.0079	0.0470042	-2.88871
652	Airline	yes	male	male	31	no	betw 4,501 and 10,500	white-collar	Non-unionized	temporary	morning	morning	no	Occasionally (2 to 5 times per year)	yes	no	14	12	120	80	40	96.48	110	light	120	70	50	90.6	no					-5.79021	4.2016	-0.704527	8.63801		0.360135	-2.88871
653	Airline	yes	male	male	48	yes	betw 10,501 and > 16,500	white-collar	Non-unionized	permanent	morning	morning	no	Occasionally (2 to 5 times per year)	yes	no	15	12	110	80	30	92.36	125	light					yes					11.2098	8.2016	0.503942	-21.362	-20.0079	-0.0176423	18.1113
655	Airline	yes	female	female	57	no	betw < 1,500 and 4,500	white-collar	Non-unionized	permanent	morning	morning	no	Occasionally (2 to 5 times per year)	yes	no	12	10	100	80	20	88.24	160	light	120	70	50	90.6	no					20.2098	-5.7984	5.61041	-15.362	7.99205	-0.176372	-2.88871
656	Airline	yes	male	male	32	yes	betw 10,501 and > 16,500	white-collar	Non-unionized	permanent	morning	morning	yes	Occasionally (2 to 5 times per year)	yes	no	12	12	110	80	30	92.36	156	moderate					no					-4.79021	8.2016	1.86664	-12.362	22.9921	-0.147801	-2.88871
657	Airline	yes	male	male	22	no	betw < 1,500 and 4,500	white-collar	Non-unionized	temporary	morning	morning	no	Yes, frequently, at least once per month	yes	no	12	13	100	70	30	82.36	143	light					yes					-14.7902	0.201601	-0.611624	-13.362	-22.0079	-0.00494391	-2.88871
658	Airline	yes	male	male	32	yes	betw 10,501 and > 16,500	white-collar	Non-unionized		else	night/evening/mixed	no	Occasionally (2 to 5 times per year)	yes	no	15	11	120	80	40	96.48	115	light					no					-4.79021	4.2016	0.318542	4.63801	-13.0079	0.262913	-2.88871
659	Airline	yes	female	female	46	no	betw 10,501 and > 16,500	white-collar	Non-unionized	permanent	morning	morning	no	Occasionally (2 to 5 times per year)	yes	no	10	10	110	80	30	92.36	144	light					no					9.20979	0.201601	0.692131	-2.36199	-22.0079	0.0326501	-2.88871
660	Airline	yes	male	male	47	yes	betw 10,501 and > 16,500	white-collar	Non-unionized	permanent	morning	morning	no	Yes, frequently, at least once per month	yes	no	15	16	120	80	40	96.48	149	moderate					no					10.2098	0.201601	8.46265	-8.36199	-5.00795	-0.0110229	-2.88871
662	Airline	yes	male	male	34	no	betw 10,501 and > 16,500	white-collar	Non-unionized	permanent	morning	morning	no	Occasionally (2 to 5 times per year)	yes	yes	13	12	140	90	50	110.6	147	moderate					no					-2.79021	4.2016	4.80511	3.63801		-0.246702	-2.88871
663	Airline	yes	male	male	26	no	betw 10,501 and > 16,500	white-collar	Non-unionized	permanent	morning	night/evening/mixed	no	Yes, frequently, at least once per month	yes	no	16	16	120	80	40	96.48	130	light					no					-10.7902	4.2016	0.915788	3.63801	-14.0079	-0.321546	0.111287
664	Airline	yes	female	female	27	no	betw 4,501 and 10,500	white-collar	Non-unionized	permanent	else	night/evening/mixed	no	No, I never drink	no	no	12	13	110	80	30	92.36	110	light					yes					-9.79021	4.2016	-5.55293	1.63801	-29.0079	0.105655	-2.88871
665	Airline	yes	male	male	28	yes	betw 10,501 and > 16,500	white-collar	Non-unionized	permanent	morning	morning	no	Occasionally (2 to 5 times per year)	yes	no	12	9	130	90	40	106.48	162	light					yes					-8.79021	4.2016	-1.92555	17.638	3.99205	0.00970811	-2.88871
666	Airline	yes	male	male	28	no	betw 10,501 and > 16,500	white-collar	Non-unionized	permanent	morning	morning	no	Yes, frequently, at least once per month	yes	no	16	16	130	80	50	100.6	112	light					no					-8.79021	8.2016	5.01531	-6.36199	-19.0079	0.112913	-2.88871
667	Airline	yes	female	female	27	no	betw 4,501 and 10,500	white-collar	Non-unionized	temporary	morning	morning	no	Occasionally (2 to 5 times per year)	yes	no	12	12	110	70	40	86.48	141	light					yes					-9.79021	4.2016	-3.25984	-8.36199	-3.00795	0.234687	-0.888713
668	Airline	yes	female	female	29	no	betw 10,501 and > 16,500	white-collar	Non-unionized	permanent	morning	morning	no	Occasionally (2 to 5 times per year)	yes	no	12	12	110	80	30	92.36	192						yes					-7.79021	4.2016	-0.640809	15.638	23.9921	0.00277811	-2.88871
669	Airline	yes	male	male	26	no	betw 10,501 and > 16,500	white-collar	Non-unionized	permanent	morning	morning	no	Occasionally (2 to 5 times per year)	yes	no	15	16	120	80	40	96.48	146	moderate					no					-10.7902	4.2016	-6.67128	19.638	-20.0079	-0.130379	-2.88871
671	Airline	yes	male	male	39	yes	betw 10,501 and > 16,500	white-collar	Non-unionized	permanent	morning	night/evening/mixed	no	Occasionally (2 to 5 times per year)	yes	no	12	11	110	80	30	92.36	132	moderate					no					2.20979	0.201601	-0.813384	13.638	-8.00795	0.0589659	-2.88871
672	Airline	yes	male	male	25	no	betw 4,501 and 10,500	white-collar	Non-unionized	permanent	morning	morning	no	Occasionally (2 to 5 times per year)	yes	no	12	12	110	70	40	86.48	110						yes					-11.7902	4.2016	-5.65722	-3.36199		0.25556	-2.88871
673	Airline	yes	male	male	44	yes	betw 4,501 and 10,500	white-collar	Non-unionized	temporary	morning	morning	no	Occasionally (2 to 5 times per year)	yes	no	16	16	120	80	40	96.48	195	light					yes					7.20979	0.201601	-0.918986	-21.362	47.9921	-0.051276	-2.88871
674	Airline	yes	male	male	55	yes	betw 10,501 and > 16,500	white-collar	Non-unionized	permanent	morning	morning	yes	Occasionally (2 to 5 times per year)	yes	yes	12	12	140	100	40	116.48	132	light					no					18.2098	4.2016	2.23395	-12.362	-13.0079	-0.0906582	-2.88871
675	Airline	yes	male	male	37	yes	betw 10,501 and > 16,500	white-collar	Non-unionized	permanent	morning	morning	no	Occasionally (2 to 5 times per year)	yes	no	12	12	120	70	50	90.6	183	moderate					no					0.20979	0.201601	-1.05594	0.638009	-8.00795	0.212913	-2.88871
676	Airline	yes	male	male	52	yes	betw 10,501 and > 16,500	white-collar	Non-unionized	permanent	else	night/evening/mixed	no	Occasionally (2 to 5 times per year)	yes	yes	12	11	130	80	50	100.6	128						no					15.2098	4.2016	2.79806	-4.36199	1.99205	-0.0620868	-2.88871
677	Airline	yes	male	male	24	yes	betw 4,501 and 10,500	white-collar	Non-unionized	temporary	morning	morning	no	Occasionally (2 to 5 times per year)	yes	no	12	11	130	90	40	106.48	199	light					no					-12.7902	4.2016	1.02971	16.638	42.9921	-0.092856	-2.88871
678	Airline	yes	male	male	28	no	betw 10,501 and > 16,500	white-collar	Non-unionized	permanent	morning	morning	no	Occasionally (2 to 5 times per year)	yes	no	13	5	100	80	20	88.24	50						yes					-8.79021	4.2016	-3.27569	-4.36199		0.228822	-1.88871
679	Airline	yes	male	male	29	no	betw 10,501 and > 16,500	white-collar	Non-unionized	permanent	morning	morning	no	Occasionally (2 to 5 times per year)	yes	no	12	10	130	90	40	106.48	130	light					yes					-7.79021	4.2016	7.77653	14.638	6.99205	-0.0415739	-2.88871
680	Airline	yes	male	male	31	yes	betw 10,501 and > 16,500	white-collar	Non-unionized	permanent	morning	morning	no	Occasionally (2 to 5 times per year)	yes	no	12	8	120	80	40	96.48	190	light					no					-5.79021	4.2016	-5.42571	16.638	56.9921	-0.0345005	-2.88871
682	Airline	yes	female	female	34	yes	betw 4,501 and 10,500	blue-collar	Non-unionized	permanent	else	night/evening/mixed	no	Occasionally (2 to 5 times per year)	yes	no	13	14	130	80	50	100.6	153	light	110	70	40	86.48	no					-2.79021	4.2016	-0.746007	-3.36199	9.99205	-0.00494391	-2.88871
683	Airline	yes	male	male	23	no	betw 4,501 and 10,500	white-collar	Non-unionized	temporary	else	night/evening/mixed	no	Occasionally (2 to 5 times per year)	yes	no	12	11	120	80	40	96.48	119	light					yes					-13.7902	0.201601	-1.18567	13.638	-9.00795	-0.0287535	-2.88871
685	Airline	yes	male	male	27	no	betw 10,501 and > 16,500	white-collar	Non-unionized	permanent	morning	morning	no	Occasionally (2 to 5 times per year)	yes	no	11	14	120	80	40	96.48	50	light					no					-9.79021	8.2016	-2.43969	-4.36199		-0.092856	4.11129
687	Airline	yes	female	female	25	no	betw < 1,500 and 4,500	white-collar	Non-unionized	temporary	morning	morning	no	Occasionally (2 to 5 times per year)	yes	no	13	8	100	70	30	82.36	132	light					no					-11.7902	4.2016	-7.40001	-2.36199	-30.0079	0.459342	-2.88871
689	Airline	yes	male	male	25	no	betw 10,501 and > 16,500	white-collar	Non-unionized	permanent	else	night/evening/mixed	no	Occasionally (2 to 5 times per year)	yes	no	12	16	100	70	30	82.36	120	light					no					-11.7902	4.2016	1.29813	-26.362	-12.0079	0.0509567	-2.88871
690	Airline	yes	female	female	26	no	betw 4,501 and 10,500	white-collar	Non-unionized	permanent	morning	morning	no	Occasionally (2 to 5 times per year)	yes	no	11	8	120	80	40	96.48	173	light					yes					-10.7902	4.2016	-5.56518	-3.36199	15.9921	0.508284	-1.88871
691	Airline	yes	female	female	22	no	betw 4,501 and 10,500	white-collar	Non-unionized	temporary	morning	morning	no	Occasionally (2 to 5 times per year)	yes	no	14	12	120	80	40	96.48	151	light					yes					-14.7902	4.2016	-0.895924	8.63801	7.99205	-0.0287535	-2.88871
692	Airline	yes	female	female	23	no	betw 4,501 and 10,500	white-collar	Non-unionized	temporary	morning	morning	no	No, I never drink	no	no	12	8	120	80	40	96.48	115	light					no					-13.7902	4.2016	-0.437005	28.638	-29.0079	0.137913	5.11129
693	Airline	yes	male	male	24	no	betw 10,501 and > 16,500	white-collar	Non-unionized	permanent	morning	morning	no	Occasionally (2 to 5 times per year)	yes	no	11	12	120	80	40	96.48	129	light	120	80	40	96.48	yes					-12.7902	4.2016	-1.27329	8.63801	-41.0079	-0.130379	-2.88871
694	Airline	yes	male	male	23	no	betw 4,501 and 10,500	white-collar	Non-unionized	permanent	morning	morning	no	Occasionally (2 to 5 times per year)	yes	no	15	11	120	80	40	96.48	146	light	110	80	30	92.36	yes					-13.7902	4.2016	4.46256	-0.361991	-16.0079	0.0236275	6.11129
695	Airline	yes	male	male	47	yes	betw 10,501 and > 16,500	white-collar	Non-unionized	permanent	morning	morning	no	Occasionally (2 to 5 times per year)	yes	no	11	12	120	80	40	96.48	144	light					no					10.2098	8.2016	2.84613	8.63801	11.9921	-0.078303	-2.88871
696	Airline	yes	male	male	26	no	betw 4,501 and 10,500	white-collar	Non-unionized	permanent	else	night/evening/mixed	yes	Occasionally (2 to 5 times per year)	yes	no	10	8	120	80	40	96.48	103	light					no					-10.7902	4.2016	-0.312912	-10.362		0.165691	5.11129
697	Airline	yes	male	male	27	no	betw 10,501 and > 16,500	white-collar	Non-unionized	temporary	morning	morning	no	Occasionally (2 to 5 times per year)	yes	no	12	8	120	80	40	96.48	107	moderate					yes					-9.79021	4.2016	-4.28386	0.638009	-24.0079	0.53077	-2.88871
698	Airline	yes	male	male	36	yes	betw 10,501 and > 16,500	white-collar	Non-unionized	permanent	morning	morning	no	Occasionally (2 to 5 times per year)	yes	no	12	13	120	80	40	96.48	114	light					no					-0.79021	4.2016	4.42568	5.63801	-19.0079	-0.0535761	-2.88871
699	Airline	yes	male	male	46	yes	betw 10,501 and > 16,500	white-collar	Non-unionized	permanent	morning	morning	no	Occasionally (2 to 5 times per year)	yes	no	12	12	110	80	30	92.36	154	light					no					9.20979	8.2016	-0.387696	-15.362	22.9921	-0.253391	-2.88871
700	Airline	yes	male	male	29	no	betw 4,501 and 10,500	white-collar	Non-unionized	permanent	morning	morning	no	Occasionally (2 to 5 times per year)	yes	no	13	7	120	80	40	96.48	50	light					no					-7.79021	4.2016	-3.27329	-5.36199		0.137913	2.11129
701	Airline	yes	female	female	35	no	betw 10,501 and > 16,500	white-collar	Non-unionized	permanent	morning	morning	no	Occasionally (2 to 5 times per year)	yes	no	12	12	120	80	40	96.48	103	light	110	70	40	86.48	yes					-1.79021	8.2016	-1.87273	-10.362	-35.0079	0.471247	-2.88871
702	Airline	yes	male	male	45	yes	betw 10,501 and > 16,500	white-collar	Non-unionized	permanent	morning	morning	no	Occasionally (2 to 5 times per year)	yes	yes	11	8	140	80	60	104.72	116	light					yes					8.20979	0.201601	1.37899	-5.36199	-19.0079	-0.0159329	-1.88871
703	Airline	yes	male	male	27	yes	betw 4,501 and 10,500	white-collar	Non-unionized	permanent	morning	morning	no	Occasionally (2 to 5 times per year)	yes	no	14	11	120	80	40	96.48	128	moderate					no					-9.79021	4.2016	-3.87047	-42.362	-10.0079	-0.187087	-2.88871
704	Airline	yes	male	male	22	no	betw 4,501 and 10,500	white-collar	Non-unionized	temporary	else	night/evening/mixed	no	Occasionally (2 to 5 times per year)	yes	no	12	12	110	80	30	92.36	50	light					no					-14.7902	4.2016	-1.21575	12.638		-0.0287535	-2.88871
705	Airline	yes	male	male	28	no	betw 4,501 and 10,500	white-collar	Non-unionized	temporary	morning	morning	no	Occasionally (2 to 5 times per year)	yes	no	13	13	120	80	40	96.48	127	moderate					no					-8.79021	4.2016	4.21849	-18.362	-37.0079	-0.0287535	-2.88871
706	Airline	yes	male	male	26	no	betw 10,501 and > 16,500	white-collar	Non-unionized	permanent	morning	night/evening/mixed	no	Occasionally (2 to 5 times per year)	yes	no	9	11	110	80	30	92.36	132	moderate					yes					-10.7902	4.2016	2.79806	11.638	-27.0079	0.0015496	51.1113
707	Airline	yes	male	male	46	no	betw 4,501 and 10,500	blue-collar	Contractor	permanent	morning	morning	no	Occasionally (2 to 5 times per year)	yes	no	10	10	130	80	50	100.6	131	moderate					no					9.20979	0.201601	-5.26964	2.63801		-0.139865	-2.88871
708	Airline	yes	male	male	41	yes	betw 10,501 and > 16,500	white-collar	Non-unionized	permanent	else	night/evening/mixed	no	Occasionally (2 to 5 times per year)	yes	no	12	8	120	80	40	96.48	121	light					no					4.20979	4.2016	6.73502	6.63801	-36.0079	0.273048	-2.88871
709	Airline	yes	male	male	46	yes	betw 10,501 and > 16,500	white-collar	Non-unionized	permanent	morning	morning	no	Occasionally (2 to 5 times per year)	yes	no	10	14	110	80	30	92.36	161	moderate					no					9.20979	4.2016	0.315752	5.63801	16.9921	0.0664846	-2.88871
710	Airline	yes	male	male	32	no	betw 10,501 and > 16,500	white-collar	Non-unionized	permanent	else	night/evening/mixed	no	Occasionally (2 to 5 times per year)	yes	no	11	15	120	80	40	96.48	134	light					no					-4.79021	4.2016	-1.05798	16.638	-6.00795	-0.15156	-2.88871
711	Airline	yes	female	female	45	yes	betw < 1,500 and 4,500	white-collar	Contractor	permanent	else	accumulated	no	Occasionally (2 to 5 times per year)	yes	no	9	9	110	70	40	86.48	130	vigorous					yes					8.20979	-2.7984	-3.67239	13.638	-33.0079	0.137913	-2.88871
712	Airline	yes	male	male	56	no	betw 10,501 and > 16,500	white-collar	Non-unionized	permanent	morning	morning	no	Occasionally (2 to 5 times per year)	yes	no	15	16	120	80	40	96.48	134	light	120	80	40	96.48	yes					19.2098	4.2016	-0.661049	14.638	-1.00795	-0.350976	-2.88871
713	Airline	yes	male	male	50	yes	betw 10,501 and > 16,500	white-collar	Non-unionized	permanent	else	night/evening/mixed	no	Occasionally (2 to 5 times per year)	yes	no	15	12	120	80	40	96.48	119	light					no					13.2098	0.201601	2.90146	-2.36199	-16.0079	-0.092856	-2.88871
714	Airline	yes	male	male	33	yes	betw 10,501 and > 16,500	white-collar	Non-unionized	permanent	else	night/evening/mixed	no	Occasionally (2 to 5 times per year)	yes	yes	12	13	130	80	50	100.6	163	light					no					-3.79021	4.2016	9.88742	33.638	-14.0079	-0.052563	-2.88871
715	Airline	yes	male	male	48	yes	betw 4,501 and 10,500	white-collar	Non-unionized	permanent	else	night/evening/mixed	no	Occasionally (2 to 5 times per year)	yes	no	11	8	120	80	40	96.48	128	light					no					11.2098	0.201601	3.97637	25.638	-9.00795	0.105655	4.11129
716	Airline	yes	male	male	34	no	betw 10,501 and > 16,500	white-collar	Non-unionized	permanent	else	night/evening/mixed	no	Occasionally (2 to 5 times per year)	yes	no	13	13	120	80	40	96.48	109	light					no					-2.79021	0.201601	10.2898	1.63801		-0.112087	-2.88871
717	Airline	yes	male	male	29	no	betw < 1,500 and 4,500	white-collar	Non-unionized	temporary	else	night/evening/mixed	yes	Occasionally (2 to 5 times per year)	yes	no	12	12	120	70	50	90.6	110	light					yes					-7.79021	0.201601	0.764711	7.63801	-25.0079	-0.147801	-2.88871
718	Airline	yes	female	female	39	no	betw 10,501 and > 16,500	white-collar	Non-unionized	temporary	morning	morning	no	Occasionally (2 to 5 times per year)	yes	no	12	12	110	80	30	92.36	120	light					no					2.20979	0.201601	4.2405	15.638	-30.0079	-0.100182	-2.88871
719	Airline	yes	male	male	47	yes	betw 4,501 and 10,500	white-collar	Non-unionized	temporary	morning	morning	no	No, I never drink	no	no	12	12	130	80	50	100.6	163	light					no					10.2098	0.201601	4.8774	21.638	29.9921	-0.0287535	-2.88871
720	Airline	yes	male	male	48	yes	betw 4,501 and 10,500	white-collar	Non-unionized	temporary	morning	morning	no	Occasionally (2 to 5 times per year)	yes	no	12	14	140	100	40	116.48	229	moderate					no					11.2098	0.201601	0.646671	34.638	63.9921	0.00277811	7.11129
721	Airline	yes	female	female	25	no	betw 4,501 and 10,500	white-collar	Non-unionized	permanent	else	night/evening/mixed	no	Occasionally (2 to 5 times per year)	yes	no	12	12	120	80	40	96.48	152	light					no					-11.7902	4.2016	0.13136	-4.36199	-15.0079	-0.134814	-2.88871
722	Airline	yes	female	female	33	no	betw 4,501 and 10,500	white-collar	Non-unionized	permanent	else	night/evening/mixed	no	Occasionally (2 to 5 times per year)	yes	no	9	8	110	70	40	86.48	109	light					no					-3.79021	4.2016	0.509723	8.63801	-36.0079	0.423627	-0.888713
723	Airline	yes	male	male	22	no	betw 4,501 and 10,500	white-collar	Non-unionized	permanent	morning	morning	yes	Occasionally (2 to 5 times per year)	yes	yes	16	16	100	70	30	82.36	50	light					no					-14.7902	0.201601	-2.97481	-11.362		-0.373198
724	Airline	yes	male	male	39	no	betw 4,501 and 10,500	white-collar	Contractor	permanent	else	night/evening/mixed	no	Yes, frequently, at least once per month	yes	yes	13	12	120	80	40	96.48	113	light					no					2.20979	4.2016	10.4829	0.638009	-33.0079	-0.067215	-2.88871
725	Airline	yes	male	male	44	yes	betw 10,501 and > 16,500	blue-collar	Non-unionized	permanent	morning	morning	no	Occasionally (2 to 5 times per year)	yes	no	7	6	130	80	50	100.6	129	vigorous					no					7.20979	4.2016	8.65317	12.638	-7.00795	-0.112087	-2.88871
726	Airline	yes	male	male	34	no	betw 4,501 and 10,500	white-collar	Non-unionized	temporary	morning	morning	no	Occasionally (2 to 5 times per year)	yes	no	12	12	120	80	40	96.48	164	light					no					-2.79021	4.2016	4.53138	11.638	14.9921	0.0268021	-2.88871
727	Airline	yes	male	male	62	yes	betw 10,501 and > 16,500	white-collar	Non-unionized	permanent	morning	morning	no	Occasionally (2 to 5 times per year)	yes	yes	13	4	130	80	50	100.6	158	vigorous					no					25.2098	4.2016	0.615253	-1.36199	16.9921	0.322124	-2.88871
728	Airline	yes	female	female	41	no	betw 10,501 and > 16,500	white-collar	Non-unionized	permanent	morning	morning	no	No, I never drink	no	no	12	12	100	70	30	82.36	132	light					no					4.20979	8.2016	-2.24453	25.638	-14.0079	-0.051276	4.11129
729	Airline	yes	male	male	43	yes	betw 4,501 and 10,500	white-collar	Non-unionized	permanent	morning	morning	yes	Occasionally (2 to 5 times per year)	yes	no	13	16	130	70	60	94.72	162	light					no					6.20979	4.2016	1.57189	3.63801	7.99205	0.0379132	25.1113
730	Airline	yes	male	male	25	no	betw 10,501 and > 16,500	white-collar	Non-unionized	permanent	else	night/evening/mixed	no	Occasionally (2 to 5 times per year)	yes	no	13	14	110	70	40	86.48	187	light					no					-11.7902	4.2016	0.948366	15.638	39.9921	0.00277811	-2.88871
731	Airline	yes	male	male	40	yes	betw 10,501 and > 16,500	white-collar	Non-unionized	permanent	morning	morning	no	No, I never drink	no	no	11	12	120	80	40	96.48	145	light					no					3.20979	4.2016	-2.56205	-8.36199	-24.0079	0.166485	0.111287
732	Airline	yes	male	male	46	no	betw 10,501 and > 16,500	white-collar	Non-unionized	permanent	else	night/evening/mixed	no	Occasionally (2 to 5 times per year)	yes	yes	13	10	130	80	50	100.6	102	light					no					9.20979	8.2016	4.26419	-4.36199		-0.0535761	-2.88871
733	Airline	yes	male	male	25	no	betw 4,501 and 10,500	white-collar	Non-unionized	temporary	morning	morning	yes	Occasionally (2 to 5 times per year)	yes	no	15	16	120	80	40	96.48	50	light					no					-11.7902	4.2016	-1.98191	-3.36199		-0.19542	-2.88871
734	Airline	yes	male	male	52	no	betw 10,501 and > 16,500	white-collar	Non-unionized	permanent	else	night/evening/mixed	yes	Occasionally (2 to 5 times per year)	yes	no	13	7	120	80	40	96.48	128	light					no					15.2098	8.2016	0.934184	18.638	-1.00795	-0.0287535	-2.88871
735	Airline	yes	male	male	32	yes	betw 10,501 and > 16,500	white-collar	Non-unionized	permanent	morning	morning	no	Occasionally (2 to 5 times per year)	yes	no	10	11	130	80	50	100.6	180	light					yes					-4.79021	4.2016	9.01897	24.638	41.9921	-0.0572087	-2.88871
736	Airline	yes	male	male	17	no	betw 4,501 and 10,500	blue-collar	Contractor	temporary	morning	morning	yes	No, I never drink	no	no	12	12	120	80	40	96.48	111	moderate					no					-19.7902	-2.7984	-2.44602	-21.362	-23.0079	-0.00914562
737	Airline	yes	male	male	28	no	betw 10,501 and > 16,500	white-collar	Non-unionized	permanent	morning	morning	no	Occasionally (2 to 5 times per year)	yes	no	15	16	120	80	40	96.48	120	light					yes					-8.79021	4.2016	1.56117	6.63801	-25.0079	-0.209913	-2.88871
738	Airline	yes	male	male	35	no	betw 10,501 and > 16,500	white-collar	Non-unionized	temporary	morning	morning	no	Yes, frequently, at least once per month	yes	no	14	16	120	80	40	96.48	106	light					no					-1.79021	4.2016	-2.10648	-15.362	-29.0079	-0.0763725	-2.88871
739	Airline	yes	male	male	49	yes	betw 4,501 and 10,500	white-collar	Non-unionized	temporary	morning	morning	no	Occasionally (2 to 5 times per year)	yes	yes	13	16	130	80	50	100.6	164	light					no					12.2098	0.201601	1.20548	1.63801	-30.0079	-0.125245	-2.88871
740	Airline	yes	male	male	24	no	betw < 1,500 and 4,500	blue-collar	Non-unionized	permanent	morning	morning	yes	Yes, frequently, at least once per month	yes	no	12	12	110	80	30	92.36	50	vigorous					no					-12.7902	-2.7984	-2.20645	23.638		0.193469
741	Airline	yes	female	female	43	no	betw 4,501 and 10,500	white-collar	Non-unionized	permanent	morning	morning	no	No, I never drink	no	no	12	12	130	80	50	100.6	154	light					yes					6.20979	0.201601	-1.57952	-2.36199	1.99205	-0.19542	-2.88871
742	Airline	yes	male	male	47	no	betw 10,501 and > 16,500	white-collar	Non-unionized	permanent	morning	morning	no	No, I never drink	no	yes	13	12	120	80	40	96.48	133	moderate					no					10.2098	4.2016	-1.76998	11.638	-51.0079	-0.266342	-2.88871
743	Airline	yes	male	male	27	no	betw 4,501 and 10,500	white-collar	Non-unionized	temporary	morning	morning	no	Yes, frequently, at least once per month	yes	no	13	13	120	80	40	96.48	138	moderate					no					-9.79021	4.2016	-5.6282	6.63801	10.9921	-0.250976	-2.88871
744	Airline	yes	female	female	34	no	betw < 1,500 and 4,500	blue-collar	Contractor	temporary	morning	morning	no	No, I never drink	no	no	12	12	120	80	40	96.48	128	moderate					no					-2.79021	-2.7984	0.834987	-5.36199	-7.00795	-0.0726131
745	Airline	yes	male	male	55	yes	betw 10,501 and > 16,500	white-collar	Non-unionized	permanent	morning	morning	no	Yes, frequently, at least once per month	yes	no	15	12	130	80	50	100.6	145	light					no					18.2098	4.2016	-0.634223	11.638	7.99205	0.00747842	-2.88871
746	Airline	yes	male	male	51	yes	betw 10,501 and > 16,500	white-collar	Non-unionized	temporary	morning	morning	no	Occasionally (2 to 5 times per year)	yes	no	16	14	120	80	40	96.48	118	moderate					no					14.2098	4.2016	-1.79837	-6.36199	-12.0079	0.0216342	-2.88871
747	Airline	yes	female	female	32	no	betw 10,501 and > 16,500	white-collar	Non-unionized	permanent	else	night/evening/mixed	no	Occasionally (2 to 5 times per year)	yes	no	9	4	110	80	30	92.36	128	light					yes					-4.79021	4.2016	1.6783	-1.36199	-31.0079	0.471247	38.1113
748	Airline	yes	male	male	26	no	betw 10,501 and > 16,500	white-collar	Non-unionized	permanent	morning	morning	yes	Yes, frequently, at least once per month	yes	no	12	12	120	80	40	96.48	170	moderate					no					-10.7902	4.2016	5.66647	4.63801	33.9921	-0.144695	0.111287
749	Airline	yes	female	female	32	no	betw 4,501 and 10,500	white-collar	Non-unionized	permanent	morning	morning	yes	Yes, frequently, at least once per month	yes	no	14	15	120	80	40	96.48	130	light					yes					-4.79021	0.201601	1.15865	6.63801	-18.0079	-0.051276	-2.88871
750	Airline	yes	male	male	32	yes	betw 10,501 and > 16,500	white-collar	Non-unionized	permanent	else	night/evening/mixed	no	Occasionally (2 to 5 times per year)	yes	no	12	12	120	80	40	96.48	149	light					no					-4.79021	4.2016	6.16718	11.638	18.9921	-0.162087	-2.88871
751	Airline	yes	male	male	24	yes	betw 4,501 and 10,500	white-collar	Non-unionized	temporary	morning	morning	no	Yes, frequently, at least once per month	yes	no	15	12	120	80	40	96.48	127	light					no					-12.7902	4.2016	-4.13612	2.63801	-9.00795	-0.0679691	-2.88871
752	Airline	yes	male	male	28	no	betw 10,501 and > 16,500	white-collar	Non-unionized	permanent	else	night/evening/mixed	no	Occasionally (2 to 5 times per year)	yes	no	14	14	110	70	40	86.48	116	light					yes					-8.79021	4.2016	-3.7981	-3.36199	-3.00795	-0.084309	-2.88871
753	Airline	yes	male	male	30	no	betw 4,501 and 10,500	white-collar	Non-unionized	temporary	morning	morning	no	No, I never drink	no	no	12	16	130	80	50	100.6	147	light					no					-6.79021	4.2016	-0.661614	16.638	11.9921	-0.17916	-2.88871
754	Airline	yes	female	female	24	no	betw 4,501 and 10,500	white-collar	Non-unionized	temporary	morning	morning	no	Occasionally (2 to 5 times per year)	yes	no	13	12	120	80	40	96.48	129	light	100	80	20	88.24	no					-12.7902	4.2016	-2.25915	11.638	-43.0079	0.0754132	-2.88871
755	Airline	yes	female	female	37	no	betw 4,501 and 10,500	white-collar	Non-unionized	temporary	else	night/evening/mixed	no	No, I never drink	no	no	13	12	120	80	40	96.48	118	light	110	70	40	86.48	yes					0.20979	0.201601	-2.67512	-5.36199	-31.0079	0.0609902	-2.88871
756	Airline	yes	male	male	24	no	betw 4,501 and 10,500	white-collar	Non-unionized	temporary	else	night/evening/mixed	yes	Occasionally (2 to 5 times per year)	yes	no	12	15	110	70	40	86.48	117	light					no					-12.7902	4.2016	0.852558	-7.36199	-8.00795	-0.293905	2.11129
757	Airline	yes	male	male	36	no	betw < 1,500 and 4,500	blue-collar	Unionized	permanent	morning	morning	no	Occasionally (2 to 5 times per year)	yes	no	16	15	130	80	50	100.6	126	vigorous					no					-0.79021	-2.7984	0.356525	26.638	3.99205	-0.112087	-2.88871
758	Airline	yes	male	male	35	yes	betw < 1,500 and 4,500	blue-collar	Unionized	permanent	morning	morning	yes	Occasionally (2 to 5 times per year)	yes	no	8	11	120	80	40	96.48	50	vigorous					no					-1.79021	0.201601	-3.346	12.638		-0.074208	-2.88871
759	Airline	yes	male	male	25	no	betw 10,501 and > 16,500	white-collar	Non-unionized	temporary	morning	morning	yes	Occasionally (2 to 5 times per year)	yes	no	12	8	120	80	40	96.48	50	light					no					-11.7902	4.2016	3.30793	9.63801		0.284972	-2.88871
760	Airline	yes	male	male	23	no	betw 4,501 and 10,500	white-collar	Non-unionized	temporary	morning	morning	yes	No, I never drink	no	no	16	16	110	70	40	86.48	169	light					no					-13.7902	0.201601	-6.06781	5.63801	25.9921	0.10761	-2.88871
761	Airline	yes	female	female	24		betw 4,501 and 10,500	white-collar	Contractor	temporary	morning	morning	no	Occasionally (2 to 5 times per year)	yes	no	11	14	120	90	30	102.36	104	light					no					-12.7902		10.1114	-7.36199		-0.10533
762	Airline	yes	male	male	36	yes	betw 10,501 and > 16,500	white-collar	Non-unionized	permanent	else	accumulated	no	Occasionally (2 to 5 times per year)	yes	no	12	16	120	80	40	96.48	130	light					no					-0.79021	8.2016	4.62036	16.638	-17.0079	0.115691	-2.88871
763	Airline	yes	male	male	36	yes	betw 10,501 and > 16,500	white-collar	Non-unionized	permanent	else	night/evening/mixed	no	Occasionally (2 to 5 times per year)	yes	no	15	14	120	80	40	96.48	181	light					no					-0.79021	4.2016	-0.0749116	12.638	46.9921	-0.130379	-2.88871
764	Airline	yes	male	male	31	yes	betw 10,501 and > 16,500	white-collar	Non-unionized	permanent	morning	morning	no	Occasionally (2 to 5 times per year)	yes	no	12	14	110	80	30	92.36	160	moderate					no					-5.79021	8.2016	-4.67307	9.63801	15.9921	0.0891327	-2.88871
765	Airline	yes	male	male	30	yes	betw 10,501 and > 16,500	white-collar	Non-unionized	permanent	morning	morning	no	Occasionally (2 to 5 times per year)	yes	no	12	16	110	80	30	92.36	145	light					no					-6.79021	4.2016	4.04682	-4.36199	-17.0079	-0.081599	-2.88871
766	Airline	yes	female	female	26	no	betw 10,501 and > 16,500	white-collar	Non-unionized	permanent	else	night/evening/mixed	no	Occasionally (2 to 5 times per year)	yes	no	12	12	120	80	40	96.48	113	light					no					-10.7902	4.2016	-2.35475	-0.361991	-21.0079	0.0754132	-2.88871
767	Airline	yes	male	male	45	yes	betw 10,501 and > 16,500	white-collar	Non-unionized	permanent	morning	morning	yes	Occasionally (2 to 5 times per year)	yes	no	11	8	120	80	40	96.48	172	light					no					8.20979	4.2016	0.15599	7.63801	24.9921	0.161169	5.11129
768	Airline	yes	male	male	26	no	betw 4,501 and 10,500	white-collar	Non-unionized	temporary	morning	morning	yes	Yes, frequently, at least once per month	yes	no	14	12	120	80	40	96.48	50	light					yes					-10.7902	4.2016	0.382951	-8.36199		-0.051276	-2.88871
769	Airline	yes	male	male	34	yes	betw 10,501 and > 16,500	white-collar	Non-unionized	permanent	morning	morning	no	Occasionally (2 to 5 times per year)	yes	no	13	12	110	80	30	92.36	112	light					yes					-2.79021	4.2016	2.8023	-14.362	-8.00795	0.0689477	-2.88871
770	Airline	yes	male	male	22	no	betw 10,501 and > 16,500	white-collar	Non-unionized	temporary	morning	morning	no	Occasionally (2 to 5 times per year)	yes	no	14	10	110	70	40	86.48	100	light					no					-14.7902	4.2016	-2.16054	32.638	-25.0079	0.0496779	-2.88871
771	Airline	yes	male	male	28	yes	betw 4,501 and 10,500	white-collar	Non-unionized	temporary	morning	morning	no	Yes, frequently, at least once per month	yes	no	12	11	110	80	30	92.36	144	light	110	70	40	86.48	no					-8.79021	8.2016	-3.5397	18.638	9.99205	0.0470042	-2.88871
772	Airline	yes	female	female	52	no	betw < 1,500 and 4,500	blue-collar	Contractor	permanent	morning	morning	no	No, I never drink	no	no	4	16	110	80	30	92.36	183	vigorous					no					15.2098	-5.7984	-5.22794	-10.362	4.99205	0.557268	4.11129
773	Airline	yes	male	male	46	yes	betw 4,501 and 10,500	white-collar	Non-unionized	permanent	else	night/evening/mixed	no	No, I never drink	no	no	12	9	120	80	40	96.48	149	light					no					9.20979	-5.7984	4.03504	2.63801	4.99205	-0.262087	-2.88871
775	Airline	yes	male	male	26	yes	betw 4,501 and 10,500	blue-collar	Unionized	temporary	morning	morning	no	Occasionally (2 to 5 times per year)	yes	no	13	12	120	80	40	96.48	201	moderate					no					-10.7902	0.201601	-1.69197	-12.362	37.9921	-0.0199815
776	Airline	yes	male	male	54	yes	betw 4,501 and 10,500	white-collar	Non-unionized	permanent	morning	morning	no	Occasionally (2 to 5 times per year)	yes	no	12	4	120	80	40	96.48	126	vigorous					no					17.2098	4.2016	-0.0606275	30.638	-26.0079	-0.0398645	-2.88871
777	Airline	yes	male	male	55	no	betw 10,501 and > 16,500	white-collar	Non-unionized	permanent	morning	morning	no	Occasionally (2 to 5 times per year)	yes	yes	12	12	140	90	50	110.6	181	light					no					18.2098	0.201601	5.72339	14.638	30.9921	-0.176372	-2.88871
778	Airline	yes	male	male	42	yes	betw 10,501 and > 16,500	blue-collar	Unionized	permanent	morning	morning	no	Occasionally (2 to 5 times per year)	yes	no	14	13	120	80	40	96.48	188	moderate					yes					5.20979	-2.7984	1.63308	-14.362	43.9921	-0.0287535	-2.88871
779	Airline	yes	female	female	45	no	betw < 1,500 and 4,500	blue-collar	Unionized	permanent	morning	morning	no	No, I never drink	no	no	6	4	110	70	40	86.48	138	vigorous					no					8.20979	0.201601	-6.17037	23.638	-10.0079	0.492752	9.11129
780	Airline	yes	male	male	35	no	betw 4,501 and 10,500	white-collar	Contractor	permanent	morning	morning	no	Yes, frequently, at least once per month	yes	no	12	12	120	80	40	96.48	176	light					no					-1.79021	4.2016	-3.09204	-27.362	32.9921	-0.137087	-2.88871
781	Airline	yes	male	male	41	no	betw 4,501 and 10,500	blue-collar	Unionized	temporary	else	night/evening/mixed	no	Occasionally (2 to 5 times per year)	yes	no	10	12	120	80	40	96.48	149	moderate					no					4.20979	0.201601	0.993205	0.638009	2.99205	0.0326501	-2.88871
782	Airline	yes	male	male	46	no	betw 4,501 and 10,500	blue-collar	Unionized	permanent	else	night/evening/mixed	no	Occasionally (2 to 5 times per year)	yes	yes	16	16	130	80	50	100.6	194	vigorous					no					9.20979	-2.7984	8.89365	-3.36199	15.9921	-0.106531	2.11129
783	Airline	yes	male	male	46	yes	betw 4,501 and 10,500	white-collar	Non-unionized	permanent	morning	morning	no	Occasionally (2 to 5 times per year)	yes	yes	14	16	150	90	60	114.72	120	light					no					9.20979	0.201601	4.42568	13.638	-30.0079	-0.00494391	-2.88871
784	Airline	yes	male	male	49	yes	betw 10,501 and > 16,500	blue-collar	Unionized	permanent	morning	morning	no	No, I never drink	no	no	11	12	130	90	40	106.48	160	moderate					yes					12.2098	0.201601	2.11446	-10.362	6.99205	-0.112087
785	Airline	yes	female	female	42	yes	betw 10,501 and > 16,500	white-collar	Non-unionized	permanent	morning	morning	no	Occasionally (2 to 5 times per year)	yes	yes	12	16	110	70	40	86.48	159	moderate					no					5.20979	0.201601	-1.8332	0.638009	-26.0079	-0.0385574	-2.88871
786	Airline	yes	male	male	41	yes	betw < 1,500 and 4,500	white-collar	Non-unionized	permanent	morning	morning	yes	No, I never drink	no	no	12	16	120	80	40	96.48	222	vigorous					no					4.20979	0.201601	-0.0606275	-3.36199	41.9921	-0.051276	-2.88871
787	Airline	yes	male	male	27	no	betw < 1,500 and 4,500	white-collar	Contractor	permanent	morning	morning	no	Occasionally (2 to 5 times per year)	yes	no	11	12	120	80	40	96.48	146	vigorous					no					-9.79021	0.201601	4.33637	35.638	6.99205	0.0268021	3.11129
789	Airline	yes	male	male	46	yes	betw 10,501 and > 16,500	white-collar	Non-unionized	permanent	else	night/evening/mixed	no	Yes, frequently, at least once per month	yes	yes	11	12	150	110	40	126.48	160	light	130	80	50	100.6	yes					9.20979	4.2016	2.78778	14.638	24.9921	-0.162087	-2.88871
790	Airline	yes	female	female	61	no	betw < 1,500 and 4,500	blue-collar	Contractor	permanent	morning	morning	no	No, I never drink	no	no	15	16	130	80	50	100.6	217	vigorous					no					24.2098	-11.7984	-3.50008	-14.362	27.9921	-0.0199815	-2.88871
791	Airline	yes	male	male	36	yes	betw 4,501 and 10,500	blue-collar	Unionized	permanent	morning	morning	no	Occasionally (2 to 5 times per year)	yes	no	13	12	120	80	40	96.48	148	vigorous					no					-0.79021	0.201601	4.85108	3.63801	9.99205	-0.092856	-2.88871
792	Airline	yes	male	male	27	yes	betw 10,501 and > 16,500	white-collar	Non-unionized	temporary	morning	morning	yes	No, I never drink	no	no	13	12	90	60	30	72.36	103	light					yes					-9.79021	4.2016	-1.60271	-8.36199	-23.0079	0.0470042	-2.88871
793	Airline	yes	male	male	56	no	betw < 1,500 and 4,500	blue-collar	Non-unionized	permanent	morning	morning	no	Occasionally (2 to 5 times per year)	yes	no	11	11	120	80	40	96.48	201	moderate					no					19.2098	0.201601	-0.545718	-16.362	60.9921	-0.0345005	-2.88871
794	Airline	yes	male	male	47	no	betw < 1,500 and 4,500	white-collar	Non-unionized	permanent	else	night/evening/mixed	no	Occasionally (2 to 5 times per year)	yes	no	9	11	130	80	50	100.6	135	light					no					10.2098	0.201601	-1.19756	2.63801	5.99205	0.0754132	-2.88871
795	Airline	yes	male	male	47	no	betw 10,501 and > 16,500	blue-collar	Unionized	permanent	morning	morning	no	Occasionally (2 to 5 times per year)	yes	no	12	14	120	80	40	96.48	120						no					10.2098	0.201601	0.655946	-6.36199	-34.0079	-0.280691
796	Airline	yes	male	male	36	yes	betw 4,501 and 10,500	white-collar	Non-unionized	permanent	morning	morning	yes	Occasionally (2 to 5 times per year)	yes	no	15	16	120	80	40	96.48	123	vigorous	110	80	30	92.36	no					-0.79021	0.201601	1.88539	-1.36199	-29.0079	-0.362087	1.11129
797	Airline	yes	male	male	30	no	betw 4,501 and 10,500	white-collar	Non-unionized	permanent	morning	morning	no	Occasionally (2 to 5 times per year)	yes	no	12	12	130	90	40	106.48	142	moderate					no					-6.79021	0.201601	0.258144	11.638	9.99205	-0.169779	3.11129
798	Airline	yes	male	male	53	yes	betw < 1,500 and 4,500	white-collar	Non-unionized	permanent	morning	morning	yes	Occasionally (2 to 5 times per year)	yes	no	10	11	110	70	40	86.48	111	vigorous					no					16.2098	-2.7984	3.78266	-10.362	-41.0079	-0.276721	9.11129
799	Airline	yes	male	male	27	no	betw 4,501 and 10,500	white-collar	Non-unionized	permanent	morning	morning	yes	No, I never drink	no	no	14	16	120	80	40	96.48	119	light					no					-9.79021	4.2016	-0.888882	-15.362	-22.0079	-0.239865	-2.88871
800	Airline	yes	male	male	43	yes	betw 10,501 and > 16,500	white-collar	Non-unionized	permanent	morning	morning	no	Yes, frequently, at least once per month	yes	no	12	13	120	80	40	96.48	133	light					no					6.20979	4.2016	1.0513	2.63801	1.99205	-0.092856
801	Airline	yes	male	male	36	yes	betw 10,501 and > 16,500	white-collar	Non-unionized	permanent	morning	morning	no	Occasionally (2 to 5 times per year)	yes	no	10	9	120	80	40	96.48	111	light					no					-0.79021	0.201601	3.87193	-10.362	-30.0079	0.0470042	-2.88871
802	Airline	yes	male	male	50	yes	betw 4,501 and 10,500	white-collar	Non-unionized	permanent	morning	morning	no	Occasionally (2 to 5 times per year)	yes	no	12	12	120	80	40	96.48	126	vigorous	120	80	40	96.48	yes					13.2098	0.201601	-3.27569	-6.36199	-17.0079	-0.187668	3.11129
803	Airline	yes	male	male	44	yes	betw < 1,500 and 4,500	white-collar	Non-unionized	permanent	morning	morning	no	Occasionally (2 to 5 times per year)	yes	yes	12	10	130	80	50	100.6	129	vigorous					no					7.20979	-2.7984	1.34105	11.638	-21.0079	-0.0620868	-0.888713
804	Airline	yes	female	female	55	no	betw 4,501 and 10,500	white-collar	Non-unionized	permanent	morning	morning	no	Occasionally (2 to 5 times per year)	yes	no	11	16	120	80	40	96.48	168	light					yes					18.2098	0.201601	-6.91544	-6.36199		-0.0726131	-2.88871
805	Airline	yes	female	female	56	yes	betw 10,501 and > 16,500	white-collar	Non-unionized	permanent	else	night/evening/mixed	no	Occasionally (2 to 5 times per year)	yes	no	12	12	120	80	40	96.48	121	light					yes					19.2098	4.2016	4.74661	-7.36199	-25.0079	-0.19542	-2.88871
806	Airline	yes	female	female	23	no	betw 4,501 and 10,500	white-collar	Non-unionized	temporary	morning	morning	no	Occasionally (2 to 5 times per year)	yes	no	12	4	120	80	40	96.48	122	light					yes					-13.7902	4.2016	5.41433	18.638	-44.0079	0.0470042	-2.88871
807	Airline	yes	male	male	25	no	betw 4,501 and 10,500	white-collar	Non-unionized	temporary	morning	night/evening/mixed	no	No, I never drink	no	no	11	12	130	80	50	100.6	155	light					yes					-11.7902	8.2016	0.23336	28.638	21.9921	0.102199
808	Airline	yes	male	male	47	yes	betw 10,501 and > 16,500	white-collar	Non-unionized	permanent	morning	morning	no	Occasionally (2 to 5 times per year)	yes	no	11	8	120	80	40	96.48	199	light					no					10.2098	4.2016	4.37994	4.63801	23.9921	-0.156204	-2.88871
809	Airline	yes	male	male	60	yes	betw < 1,500 and 4,500	white-collar	Non-unionized	permanent	morning	morning	no	No, I never drink	no	no	16	16	110	80	30	92.36	130	vigorous					no					23.2098	0.201601	-1.13458	-8.36199		-0.20355	-2.88871
810	Airline	yes	male	male	37	no	betw 4,501 and 10,500	white-collar	Non-unionized	permanent	morning	morning	no	No, I never drink	no	no	10	12	120	70	50	90.6	157	light					no					0.20979	4.2016	4.82828	7.63801	16.9921	0.163554	-2.88871
812	Airline	yes	male	male	23	no	betw 10,501 and > 16,500	white-collar	Non-unionized	temporary	morning	morning	no	Yes, frequently, at least once per month	yes	no	11	8	120	80	40	96.48	111	light					yes					-13.7902	4.2016	2.10204	-9.36199	-23.0079	0.00277811	-2.88871
813	Airline	yes	male	male	31	no	betw 10,501 and > 16,500	blue-collar	Unionized	permanent	morning	morning	no	Yes, frequently, at least once per month	yes	no	11	11	110	80	30	92.36	50	moderate					no					-5.79021	0.201601	-3.00664	-11.362		-0.0906582
814	Airline	yes	male	male	57	yes	betw 4,501 and 10,500	white-collar	Non-unionized	temporary	morning	morning	no	Occasionally (2 to 5 times per year)	yes	yes	12	12	130	80	50	100.6	174	light					no					20.2098	-2.7984	10.1988	-23.362	31.9921	-0.043905	-2.88871
815	Airline	yes	male	male	29	no	betw 4,501 and 10,500	white-collar	Non-unionized	temporary	morning	morning	yes	Yes, frequently, at least once per month	yes	no	11	9	120	80	40	96.48	157	light					no					-7.79021	4.2016	-2.67199	-15.362	-4.00795	0.737913	-2.88871
816	Airline	yes	male	male	23	no	betw 4,501 and 10,500	white-collar	Non-unionized	temporary	morning	morning	no	Occasionally (2 to 5 times per year)	yes	no	12	7	110	80	30	92.36	187	light					no					-13.7902	4.2016	-2.90479	6.63801	45.9921	-0.15156	-2.88871
817	Airline	yes	male	male	23	no	betw 4,501 and 10,500	white-collar	Non-unionized	temporary	morning	morning	no	Yes, frequently, at least once per month	yes	no	15	11	100	70	30	82.36	129	light					no					-13.7902	4.2016	-5.55716	12.638	-5.00795	0.0426751	-2.88871
818	Airline	yes	male	male	32	yes	betw 10,501 and > 16,500	white-collar	Non-unionized	permanent	morning	morning	no	Occasionally (2 to 5 times per year)	yes	no	14	11	110	80	30	92.36	133	light					yes					-4.79021	4.2016	-3.89408	10.638	6.99205	0.0807704	-2.88871
819	Airline	yes	male	male	23	no	betw < 1,500 and 4,500	white-collar	Non-unionized	temporary	morning	morning	yes	Yes, frequently, at least once per month	yes	no	15	13	90	60	30	72.36	149	light					yes					-13.7902	4.2016	-1.76998	5.63801	2.99205	0.0326501	-2.88871
820	Airline	yes	female	female	51	yes	betw < 1,500 and 4,500	blue-collar	Non-unionized	permanent	morning	morning	no	No, I never drink	no	no	11	13	120	80	40	96.48	118	vigorous					yes					14.2098	-2.7984	1.3641	2.63801	-29.0079	0.360135	-0.888713
821	Airline	yes	male	male	38	yes	betw 4,501 and 10,500	white-collar	Non-unionized	temporary	else	night/evening/mixed	yes	No, I never drink	no	no	12	12	120	80	40	96.48	119	moderate					yes					1.20979	0.201601	2.24829	-2.36199	-19.0079	-0.0679691	-2.88871
822	Airline	yes	male	male	52	yes	betw 10,501 and > 16,500	white-collar	Non-unionized	permanent	morning	morning	no	Occasionally (2 to 5 times per year)	yes	no	12	16	120	80	40	96.48	121	light					yes					15.2098	4.2016	3.76618	22.638	-43.0079	-0.21923	-2.88871
823	Airline	yes	female	female	22	no	betw < 1,500 and 4,500	white-collar	Non-unionized	temporary	morning	morning	no	No, I never drink	no	no	13	15	120	70	50	90.6	170	moderate					yes					-14.7902	4.2016	-3.07165	-5.36199	31.9921	-0.123992
824	Airline	yes	male	male	51	yes	betw < 1,500 and 4,500	blue-collar	Non-unionized	permanent	morning	morning	no	Occasionally (2 to 5 times per year)	yes	no	12	12	120	80	40	96.48	144	vigorous					no					14.2098	0.201601	-2.06791	-8.36199	-12.0079	-0.118497	-0.888713
825	Airline	yes	male	male	30	yes	betw 10,501 and > 16,500	white-collar	Non-unionized	permanent	else	night/evening/mixed	no	Occasionally (2 to 5 times per year)	yes	no	12	9	120	70	50	90.6	189	moderate					no					-6.79021	4.2016	-1.87562	-9.36199	37.9921	0.109342	7.11129
826	Airline	yes	male	male	47	yes	betw < 1,500 and 4,500	blue-collar	Non-unionized	permanent	morning	morning	no	Occasionally (2 to 5 times per year)	yes	no	14	13	130	70	60	94.72	151						no					10.2098	-2.7984	3.32678	-6.36199		-0.112087	-2.88871
827	Airline	yes	male	male	50	yes	betw < 1,500 and 4,500	blue-collar	Non-unionized	permanent	morning	morning	no	Occasionally (2 to 5 times per year)	yes	no	13	12	130	80	50	100.6	121	vigorous					no					13.2098	0.201601	1.62221	6.63801	-37.0079	0.0403522	19.1113
828	Airline	yes	male	male	47	yes	betw 10,501 and > 16,500	white-collar	Non-unionized	permanent	morning	morning	yes	No, I never drink	no	no	11	13	130	80	50	100.6	118	moderate					no					10.2098	0.201601	-1.92503	-8.36199	-30.0079	0.0015496	-2.88871
830	Airline	yes	female	female	47	no	betw < 1,500 and 4,500	blue-collar	Non-unionized	permanent	morning	morning	no	Occasionally (2 to 5 times per year)	yes	no	12	12	120	80	40	96.48	149	light					no					10.2098	-5.7984	-2.18859	1.63801	-26.0079	0.0521989	-2.88871
831	Airline	yes	female	female	26	no	betw < 1,500 and 4,500	blue-collar	Contractor	temporary	morning	morning	no	Occasionally (2 to 5 times per year)	yes	no	12	12	120	80	40	96.48	127	moderate					no					-10.7902	-5.7984	-1.14658	-3.36199	-23.0079	0.0268021	-2.88871
832	Airline	yes	male	male	44	yes	betw 10,501 and > 16,500	blue-collar	Unionized	permanent	morning	morning	no	No, I never drink	no	no	13	12	120	80	40	96.48	164	moderate					no					7.20979	0.201601	-3.45935	-31.362	24.9921	0.0545799	-0.888713
834	Airline	yes	female	female	32	no	betw 10,501 and > 16,500	white-collar	Non-unionized	permanent	morning	morning	yes	Occasionally (2 to 5 times per year)	yes	no	14	16	120	80	40	96.48	109	light					yes					-4.79021	8.2016	-4.23843	-8.36199		-0.19542	-2.88871
835	Airline	yes	male	male	41	yes	betw 10,501 and > 16,500	white-collar	Non-unionized	permanent	else	night/evening/mixed	no	Occasionally (2 to 5 times per year)	yes	yes	13	12	130	80	50	100.6	190	light					yes					4.20979	4.2016	5.05803	-7.36199	11.9921	-0.240465	-2.88871
836	Airline	yes	male	male	59	yes	betw 10,501 and > 16,500	white-collar	Non-unionized	permanent	morning	morning	yes	No, I never drink	no	yes	14	16	130	80	50	100.6	153	moderate					no					22.2098	0.201601	2.80127	10.638	23.9921	-0.280691	-2.88871
837	Airline	yes	male	male	35	no	betw 10,501 and > 16,500	white-collar	Non-unionized	permanent	morning	morning	no	Occasionally (2 to 5 times per year)	yes	no	12	10	110	70	40	86.48	50	light					no					-1.79021	0.201601	1.20686	9.63801		-0.0565312	-2.88871
838	Airline	yes	male	male	22	no	betw < 1,500 and 4,500	blue-collar	Unionized	permanent	morning	morning	no	Yes, frequently, at least once per month	yes	no	14	14	120	80	40	96.48	50	moderate					no					-14.7902	0.201601	-4.48604	-13.362		-0.204944	-2.88871
839	Airline	yes	male	male	46	yes	betw < 1,500 and 4,500	blue-collar	Unionized	permanent	else	night/evening/mixed	no	Occasionally (2 to 5 times per year)	yes	no	10	12	110	80	30	92.36	50	moderate					no					9.20979	0.201601	-4.99353	1.63801		0.105655	-2.88871
842	Airline	yes	female	female	59	yes	betw < 1,500 and 4,500	blue-collar	Unionized	permanent	morning	morning	no	No, I never drink	no	no	16	16	130	90	40	106.48	190	light					no					22.2098	-5.7984	1.06806	-13.362	-11.0079	-0.128753	-0.888713
843	Airline	yes	female	female	35	no	betw < 1,500 and 4,500	blue-collar	Non-unionized	permanent	morning	morning	no	No, I never drink	no	no	10	12	120	80	40	96.48	132	light	110	70	40	86.48	no					-1.79021	-2.7984	-3.13595	-22.362	-11.0079	0.0979132	-2.88871
845	Airline	yes	female	female	38	yes	betw < 1,500 and 4,500	blue-collar	Non-unionized	temporary	morning	morning	no	No, I never drink	no	no	12	12	130	80	50	100.6	131	vigorous					no					1.20979	-2.7984	-0.279553	18.638	-20.0079	0.10761
846	Airline	yes	female	female	23	no	betw 4,501 and 10,500	white-collar	Non-unionized	temporary	morning	morning	yes	Occasionally (2 to 5 times per year)	yes	no	13	16	110	80	30	92.36	171	moderate					no					-13.7902	4.2016	-3.55004	-6.36199	22.9921	-0.052563	-2.88871
847	Airline	yes	male	male	20	no	betw 4,501 and 10,500	blue-collar	Unionized	temporary	morning	morning	yes	Yes, frequently, at least once per month	yes	no	14	14	120	80	40	96.48	111	light					yes					-16.7902	0.201601	-4.21245	-2.36199	-14.0079	-0.024249
848	Airline	yes	female	female	29	no	betw < 1,500 and 4,500	blue-collar	Unionized	permanent	morning	night/evening/mixed	no	Occasionally (2 to 5 times per year)	yes	no	12	10	120	80	40	96.48	50	vigorous					no					-7.79021	-2.7984	7.31406	-10.362		-0.0328185
849	Airline	yes	male	male	30	no	betw < 1,500 and 4,500	blue-collar	Unionized	permanent	morning	morning	yes	Yes, frequently, at least once per month	yes	no	11	12	120	80	40	96.48	179	moderate					no					-6.79021	-2.7984	3.52792	0.638009	32.9921	-0.176372	-2.88871
850	Airline	yes	male	male	46	yes	betw 10,501 and > 16,500	blue-collar	Unionized	permanent	else	night/evening/mixed	yes	Yes, frequently, at least once per month	yes	no	16	13	120	80	40	96.48	128	moderate					no					9.20979	4.2016	0.0331092	-4.36199	-34.0079	-0.328753
851	Airline	yes	male	male	40	yes	betw 4,501 and 10,500	blue-collar	Unionized	permanent	morning	morning	yes	No, I never drink	no	no	12	12	120	80	40	96.48	128	moderate					no					3.20979	0.201601	1.29154	12.638	1.99205	-0.0878932	18.1113
852	Airline	yes	male	male	51	yes	betw 10,501 and > 16,500	blue-collar	Unionized	permanent	morning	morning	no	Occasionally (2 to 5 times per year)	yes	no	12	12	130	80	50	100.6	171	vigorous					yes					14.2098	0.201601	-2.10648	-18.362	16.9921	-0.051276	-2.88871
853	Airline	yes	male	male	33	yes	betw 10,501 and > 16,500	white-collar	Non-unionized	permanent	else	night/evening/mixed	yes	Occasionally (2 to 5 times per year)	yes	no	14	12	140	100	40	116.48	195	vigorous					no					-3.79021	4.2016	4.0705	8.63801	24.9921	-0.21923	4.11129
854	Airline	yes	female	female	35	yes	betw 10,501 and > 16,500	white-collar	Non-unionized	temporary	morning	morning	no	Yes, frequently, at least once per month	yes	no	12	12	120	80	40	96.48	138	light					no					-1.79021	4.2016	-6.20737	-2.36199	-36.0079	-0.0679691	-2.88871
855	Airline	yes	female	female	19	no	betw 10,501 and > 16,500	white-collar	Non-unionized	temporary	morning	morning	no	Occasionally (2 to 5 times per year)	yes	no	11	12	110	70	40	86.48	146	light					yes					-17.7902	0.201601	-7.00387	12.638	-26.0079	-0.00494391	-2.88871
856	Airline	yes	male	male	26	no	betw 10,501 and > 16,500	white-collar	Non-unionized	temporary	morning	morning	no	Occasionally (2 to 5 times per year)	yes	no	15	16	110	70	40	86.48	50	light					no					-10.7902	4.2016	4.97453	-19.362		-0.330172	-2.88871
857	Airline	yes	male	male	40	yes	betw 10,501 and > 16,500	white-collar	Non-unionized	permanent	morning	morning	no	No, I never drink	no	no	14	12	140	90	50	110.6	147	moderate					no					3.20979	0.201601	4.23502	19.638	-1.00795	0.218994	-2.88871
858	Airline	yes	male	male	27	no	betw 10,501 and > 16,500	white-collar	Non-unionized	temporary	morning	morning	no	Occasionally (2 to 5 times per year)	yes	no	14	16	110	70	40	86.48	50	moderate					no					-9.79021	4.2016	-3.19517	3.63801		-0.11923	-2.88871
859	Airline	yes	male	male	44	yes	betw 10,501 and > 16,500	white-collar	Non-unionized	permanent	morning	morning	no	Occasionally (2 to 5 times per year)	yes	no	15	9	110	70	40	86.48	132	moderate					yes					7.20979	4.2016	3.55497	-2.36199	0.992053	0.137913	-2.88871
860	Airline	yes	male	male	27	no	betw < 1,500 and 4,500	white-collar	Non-unionized	temporary	morning	morning	no	Occasionally (2 to 5 times per year)	yes	no	16	14	105	70	35	84.42	50	light					no					-9.79021	4.2016	-9.27788	-2.36199		-0.130379	0.111287
861	Airline	yes	male	male	50	no	betw 4,501 and 10,500	blue-collar	Unionized	permanent	morning	morning	no	Occasionally (2 to 5 times per year)	yes	no	12	12	120	80	40	96.48	121	moderate					yes					13.2098	4.2016	2.42267	4.63801	-14.0079	-0.212087	46.1113
862	Airline	yes	male	male	43	yes	betw 10,501 and > 16,500	white-collar	Non-unionized	permanent	morning	morning	no	Occasionally (2 to 5 times per year)	yes	yes	12	11	130	90	40	106.48	109	vigorous					no					6.20979	0.201601	15.9844	35.638	-18.0079	0.0838591	5.11129
863	Airline	yes	female	female	27	no	betw 10,501 and > 16,500	white-collar	Non-unionized	permanent	morning	morning	no	Occasionally (2 to 5 times per year)	yes	no	12	14	110	80	30	92.36	138	moderate					no					-9.79021	4.2016	1.10412	5.63801	-15.0079	-0.112087	86.1113
864	Airline	yes	male	male	24	no	betw 10,501 and > 16,500	white-collar	Non-unionized	temporary	morning	morning	no	Yes, frequently, at least once per month	yes	no	16	16	105	70	35	84.42	50	moderate					no					-12.7902	4.2016	-0.171254	-8.36199		-0.21923	-2.88871
865	Airline	yes	male	male	47	yes	betw 10,501 and > 16,500	white-collar	Non-unionized	permanent	else	night/evening/mixed	yes	Occasionally (2 to 5 times per year)	yes	no	12	12	120	80	40	96.48	228	moderate					yes					10.2098	0.201601	0.135513	-5.36199	67.9921	0.16494	82.1113
866	Airline	yes	male	male	24	no	betw 10,501 and > 16,500	white-collar	Non-unionized	temporary	morning	morning	yes	Yes, frequently, at least once per month	yes	no	16	16	110	80	30	92.36	107	light					no					-12.7902	4.2016	-3.4824	-8.36199	-17.0079	-0.262087	-2.88871
868	Airline	yes	male	male	22	no	betw 10,501 and > 16,500	white-collar	Non-unionized	temporary	morning	morning	yes	Yes, frequently, at least once per month	yes	no	12	11	110	90	20	98.24	114	moderate					no					-14.7902	4.2016	-0.759011	9.63801	-10.0079	-0.092856	-2.88871
869	Airline	yes	male	male	46	yes	betw 10,501 and > 16,500	white-collar	Non-unionized	permanent	else	night/evening/mixed	no	Occasionally (2 to 5 times per year)	yes	no	13	12	110	70	40	86.48	50	light					no					9.20979	0.201601	-1.00495	1.63801		-0.223789	-2.88871
870	Airline	yes	male	male	44	no	betw 10,501 and > 16,500	white-collar	Non-unionized	permanent	morning	morning	yes	Occasionally (2 to 5 times per year)	yes	no	11	12	120	80	40	96.48	121	vigorous					no					7.20979	0.201601	-3.08108	1.63801	-27.0079	-0.0398645	-2.88871
871	Airline	yes	male	male	51	no	betw 4,501 and 10,500	white-collar	Non-unionized	permanent	morning	morning	no	Occasionally (2 to 5 times per year)	yes	no	13	12	130	80	50	100.6	116	vigorous					yes					14.2098	0.201601	4.4665	-5.36199	-19.0079	0.0216342	-2.88871
876	Airline	yes	male	male	24	no	betw 4,501 and 10,500	blue-collar	Unionized	permanent	morning	morning	no	Occasionally (2 to 5 times per year)	yes	no	16	12	120	80	40	96.48	50	light					no					-12.7902	0.201601	-2.5595	-6.36199		-0.187087	-2.88871
882	Airline	yes	male	male	22	no	betw 10,501 and > 16,500	blue-collar	Unionized	temporary	morning	morning	yes	Yes, frequently, at least once per month	yes	no	12	12	110	80	30	92.36	103	light					yes					-14.7902	0.201601	2.2853	-5.36199		0.0496779	10.1113
889	Airline	yes	male	male	22	no	betw < 1,500 and 4,500	white-collar	Non-unionized	temporary	morning	morning	yes	Yes, frequently, at least once per month	yes	no	16	16	120	80	40	96.48	102	light					yes					-14.7902	4.2016	-0.173789	-15.362		-0.276721
892	Airline	yes	male	male	26	no	betw 10,501 and > 16,500	blue-collar	Unionized	temporary	morning	morning	yes	Occasionally (2 to 5 times per year)	yes	no	14	12	120	80	40	96.48	135	moderate					yes					-10.7902	0.201601	4.65632	0.638009	-2.00795	-0.051276	-2.88871
900	Airline	yes	male	male	33	no	betw 10,501 and > 16,500	white-collar	Non-unionized	permanent	morning	morning	yes	Occasionally (2 to 5 times per year)	yes	no	13	16	120	80	40	96.48	172	light					no					-3.79021	0.201601	2.05803	-28.362	32.9921	-0.123992	-2.88871
905	Airline	yes	male	male	48	yes	betw 10,501 and > 16,500	blue-collar	Non-unionized	permanent	morning	morning	no	Yes, frequently, at least once per month	yes	no	13	12	120	80	40	96.48	116	light					no					11.2098	0.201601	-0.966868	4.63801	-18.0079	-0.112087	-2.88871
910	Airline	yes	male	male	54	yes	betw 10,501 and > 16,500	blue-collar	Unionized	permanent	morning	morning	yes	Yes, frequently, at least once per month	yes	no	16	12	110	80	30	92.36	219	vigorous					no					17.2098	0.201601	2.79264	-15.362	60.9921	-0.128753	46.1113
913	Airline	yes	male	male	44	no	betw 10,501 and > 16,500	blue-collar	Unionized	permanent	morning	morning	no	Occasionally (2 to 5 times per year)	yes	no	12	12	140	80	60	104.72	121	moderate					no					7.20979	0.201601	-0.0332151	-2.36199	-26.0079	-0.144695	-2.88871
924	Airline	yes	male	male	50	no	betw 10,501 and > 16,500	white-collar	Non-unionized	temporary	else	night/evening/mixed	yes	Occasionally (2 to 5 times per year)	yes	no	15	16	110	80	30	92.36	150	vigorous					no					13.2098	0.201601	-2.20645	-16.362		-0.0794781	-2.88871
925	Airline	yes	male	male	24	no	betw < 1,500 and 4,500	white-collar	Non-unionized	temporary	morning	morning	yes	Yes, frequently, at least once per month	yes	no	15	16	100	60	40	76.48	101	light					no					-12.7902	4.2016	-1.52399	-22.362	-24.0079	0.0202662	-2.88871
926	Airline	yes	female	female	49	no	betw < 1,500 and 4,500	blue-collar	Unionized	permanent	else	night/evening/mixed	no	No, I never drink	no	no	16	16	120	80	40	96.48	193	moderate					no					12.2098	-5.7984	9.14435	6.63801	27.9921	0.0712466
927	Airline	yes	male	male	22	no	betw < 1,500 and 4,500	blue-collar	Unionized	permanent	morning	morning	no	Occasionally (2 to 5 times per year)	yes	no	14	12	130	80	50	100.6	108	light					no					-14.7902	0.201601	5.07813	-1.36199	-16.0079	-0.328753	-2.88871
928	Airline	yes	male	male	51	yes	betw 4,501 and 10,500	white-collar	Non-unionized	permanent	else	night/evening/mixed	no	No, I never drink	no	no	12	12	120	80	40	96.48	131	moderate					no					14.2098	0.201601	6.24016	0.638009	-11.0079	0.0823576	-2.88871
929	Airline	yes	male	male	42	yes	betw 10,501 and > 16,500	white-collar	Non-unionized	permanent	else	night/evening/mixed	no	Yes, frequently, at least once per month	yes	yes	13	12	130	85	45	103.54	211	moderate					no					5.20979	4.2016	5.54303	11.638	77.9921	-0.100182	-2.88871
930	Airline	yes	male	male	23	no	betw 4,501 and 10,500	white-collar	Non-unionized	temporary	morning	morning	yes	Occasionally (2 to 5 times per year)	yes	no	11	11	120	80	40	96.48	116	light					no					-13.7902	4.2016	-3.27329	-2.36199	-18.0079	0.25556	-2.88871
931	Airline	yes	male	male	33	yes	betw < 1,500 and 4,500	white-collar	Non-unionized	permanent	morning	morning	no	No, I never drink	no	no	12	12	130	70	60	94.72	146	light					no					-3.79021	0.201601	-1.89125	-16.362	20.9921	-0.0287535	-1.88871
932	Airline	yes	male	male	30	yes	betw 10,501 and > 16,500	white-collar	Non-unionized	permanent	morning	morning	no	Yes, frequently, at least once per month	yes	no	10	16	120	80	40	96.48	120	light					no					-6.79021	4.2016	0.0114398	-16.362		-0.239865	-2.88871
933	Airline	yes	male	male	22	no	betw 4,501 and 10,500	white-collar	Non-unionized	permanent	morning	morning	yes	Yes, frequently, at least once per month	yes	no	12	11	120	70	50	90.6	171	light					no					-14.7902	4.2016	-3.85013	-12.362	36.9921	-0.112087	-2.88871
934	Airline	yes	female	female	40	no	betw < 1,500 and 4,500	blue-collar	Unionized	permanent	else	night/evening/mixed	yes	No, I never drink	no	no	12	12	120	80	40	96.48	161	vigorous					no					3.20979	-2.7984	-2.53826	6.63801	-28.0079	0.137913	5.11129
935	Airline	yes	female	female	20	no	betw < 1,500 and 4,500	white-collar	Non-unionized	temporary	morning	morning	no	Yes, frequently, at least once per month	yes	no	12	12	110	70	40	86.48	160	light					no					-16.7902	0.201601	3.08083	-21.362	17.9921	-0.0199815	-2.88871
936	Airline	yes	female	female	60	yes	betw 10,501 and > 16,500	white-collar	Non-unionized	permanent	morning	morning	yes	No, I never drink	no	no	9	12	130	80	50	100.6	214	moderate					no					23.2098	4.2016	3.68525	8.63801	64.9921	-0.280691	30.1113
937	Airline	yes	male	male	24	yes	betw 10,501 and > 16,500	white-collar	Non-unionized	temporary	else	night/evening/mixed	no	Yes, frequently, at least once per month	yes	no	15	16	100	70	30	82.36	154	light					no					-12.7902	4.2016	-0.363745	5.63801	17.9921	-0.043905	-2.88871
938	Airline	yes	male	male	27	yes	betw 4,501 and 10,500	white-collar	Non-unionized	temporary	morning	morning	no	Yes, frequently, at least once per month	yes	no	16	16	120	80	40	96.48	50						no					-9.79021	4.2016	2.90786	12.638		-0.144695	-2.88871
949	Airline	yes	male	male	33	yes	betw 10,501 and > 16,500	blue-collar	Unionized	permanent	morning	morning	no	Yes, frequently, at least once per month	yes	no	12	12	110	80	30	92.36	169	moderate					yes					-3.79021	0.201601	-5.07558	6.63801	30.9921	-0.301111	-2.88871
950	Airline	yes	male	male	57	no	betw 10,501 and > 16,500	white-collar	Non-unionized	permanent	else	night/evening/mixed	no	Yes, frequently, at least once per month	yes	no	12	12	130	80	50	100.6	186	moderate					no					20.2098	0.201601	-0.625195	-9.36199	47.9921	-0.0726131	-2.88871
951	Airline	yes	male	male	45	yes	betw 10,501 and > 16,500	white-collar	Non-unionized	permanent	else	night/evening/mixed	no	Occasionally (2 to 5 times per year)	yes	no	14	12	130	80	50	100.6	164	moderate					no					8.20979	0.201601	1.46509	14.638	17.9921	-0.0763725	49.1113
952	Airline	yes	male	male	37	yes	betw 10,501 and > 16,500	blue-collar	Non-unionized	permanent	morning	morning	no	Occasionally (2 to 5 times per year)	yes	no	14	16	110	80	30	92.36	173	light					no					0.20979	0.201601	-1.2942	-3.36199	14.9921	-0.132357	-2.88871
953	Airline	yes	male	male	35	no	betw 10,501 and > 16,500	blue-collar	Unionized	temporary	else	night/evening/mixed	yes	Yes, frequently, at least once per month	yes	no	11	16	120	80	40	96.48	50	moderate					no					-1.79021	4.2016	-0.587311	12.638		-0.132357	-2.88871
954	Airline	yes	male	male	24	yes	betw 4,501 and 10,500	blue-collar	Unionized	temporary	morning	morning	yes	Occasionally (2 to 5 times per year)	yes	no	15	12	130	80	50	100.6	50	light					no					-12.7902	0.201601	-2.16539	-4.36199		-0.169779
955	Airline	yes	male	male	32	yes	betw 10,501 and > 16,500	blue-collar	Unionized	permanent	morning	morning	no	Yes, frequently, at least once per month	yes	no	13	9	110	80	30	92.36	112	light					yes					-4.79021	0.201601	2.53749	-3.36199	-33.0079	-0.024249	1.11129
956	Airline	yes	male	male	36	yes	betw 10,501 and > 16,500	blue-collar	Unionized	permanent	morning	morning	no	Occasionally (2 to 5 times per year)	yes	no	12	11	120	80	40	96.48	50	moderate					no					-0.79021	4.2016	-3.12206	-3.36199		-0.112087	-2.88871
957	Airline	yes	male	male	41	yes	betw 10,501 and > 16,500	blue-collar	Unionized	permanent	morning	morning	yes	Occasionally (2 to 5 times per year)	yes	no	12	12	120	80	40	96.48	157	vigorous					no					4.20979	0.201601	2.26021	1.63801	28.9921	-0.112087	-2.88871
958	Airline	yes	male	male	34	yes	betw 10,501 and > 16,500	white-collar	Unionized	permanent	else	night/evening/mixed	yes	Yes, frequently, at least once per month	yes	no	12	11	130	80	50	100.6	190	moderate					no					-2.79021	0.201601	10.3746	27.638	20.9921	0.0521989	-2.88871
959	Airline	yes	male	male	33	yes	betw 10,501 and > 16,500	blue-collar	Unionized	temporary	morning	morning	no	Occasionally (2 to 5 times per year)	yes	no	11	14	110	80	30	92.36	100	moderate					no					-3.79021	0.201601	1.5902	5.63801	-33.0079	-0.273851	-2.88871
960	Airline	yes	male	male	26	no	betw 10,501 and > 16,500	blue-collar	Unionized	temporary	morning	morning	no	Occasionally (2 to 5 times per year)	yes	no	11	14	130	80	50	100.6	50	vigorous					no					-10.7902	4.2016	3.15243	-1.36199		0.105655	-2.88871
961	Airline	yes	male	male	43	yes	betw 10,501 and > 16,500	blue-collar	Unionized	permanent	morning	night/evening/mixed	no	Occasionally (2 to 5 times per year)	yes	no	11	13	120	70	50	90.6	50	moderate					no					6.20979	0.201601	3.80736	2.63801		-0.262087	-2.88871
962	Airline	yes	female	female	29	no	betw 10,501 and > 16,500	blue-collar	Unionized	temporary	morning	morning	yes	Yes, frequently, at least once per month	yes	no	13	13	110	88	22	97.064	170	moderate					no					-7.79021	4.2016	-5.34448	-0.361991	-10.0079	-0.340348	-2.88871
963	Airline	yes	male	male	30	yes	betw 10,501 and > 16,500	blue-collar	Unionized	permanent	morning	morning	yes	Yes, frequently, at least once per month	yes	no	14	9	120	80	40	96.48	132	moderate					no					-6.79021	0.201601	-2.90838	-11.362	3.99205	0.0441632	3.11129
964	Airline	yes	male	male	40	no	betw 10,501 and > 16,500	blue-collar	Unionized	permanent	morning	morning	yes	Occasionally (2 to 5 times per year)	yes	no	13	12	120	80	40	96.48	154	vigorous					yes					3.20979	0.201601	3.37261	-2.36199	-23.0079	-0.204944	-2.88871
965	Airline	yes	male	male	34	no	betw 10,501 and > 16,500	blue-collar	Unionized	permanent	morning	morning	yes	Yes, frequently, at least once per month	yes	no	11	11	110	80	30	92.36	168	moderate					no					-2.79021	0.201601	-1.697	-2.36199	16.9921	-0.169779	-2.88871
970	Airline	yes	male	male	51	yes	betw 10,501 and > 16,500	white-collar	Non-unionized	permanent	morning	morning	no	Occasionally (2 to 5 times per year)	yes	no	12	10	110	70	40	86.48	144	moderate					no					14.2098	0.201601	7.78628	19.638	-2.00795	-0.100182	-2.88871
971	Airline	yes	male	male	47	no	betw 10,501 and > 16,500	white-collar	Non-unionized	permanent	morning	morning	no	Occasionally (2 to 5 times per year)	yes	no	13	5	130	85	45	103.54	210	moderate					no					10.2098	0.201601	9.17329	-12.362	15.9921	-0.19542	-2.88871
972	Airline	yes	male	male	40	yes	betw 10,501 and > 16,500	white-collar	Non-unionized	permanent	morning	morning	no	Occasionally (2 to 5 times per year)	yes	no	13	12	125	80	45	98.54	140	vigorous					no					3.20979	0.201601	1.57587	-2.36199	-43.0079	-0.106531	-2.88871
973	Airline	yes	male	male	47	yes	betw 4,501 and 10,500	blue-collar	Non-unionized	permanent	morning	morning	yes	Occasionally (2 to 5 times per year)	yes	no	15	16	120	80	40	96.48	194	vigorous					no					10.2098	0.201601	0.108825	8.63801	60.9921	-0.166435	0.111287
974	Airline	yes	male	male	50	yes	betw 10,501 and > 16,500	blue-collar	Unionized	permanent	morning	morning	yes	Yes, frequently, at least once per month	yes	no	13	13	110	80	30	92.36	188	moderate					yes					13.2098	0.201601	0.526468	-13.362	40.9921	-0.117901	-2.88871
975	Airline	yes	male	male	45	yes	betw < 1,500 and 4,500	blue-collar	Unionized	permanent	morning	morning	no	Occasionally (2 to 5 times per year)	yes	no	15	14	130	80	50	100.6	116	moderate					no					8.20979	0.201601	2.97428	-18.362	-10.0079	-0.328753	-2.88871
976	Airline	yes	male	male	40	yes	betw 10,501 and > 16,500	white-collar	Non-unionized	permanent	else	night/evening/mixed	no	Yes, frequently, at least once per month	yes	no	12	12	130	80	50	100.6	138	moderate					no					3.20979	0.201601	2.26307	30.638	-12.0079	-0.212087	-2.88871
977	Airline	yes	male	male	49	yes	betw 10,501 and > 16,500	white-collar	Non-unionized	permanent	else	night/evening/mixed	no	Occasionally (2 to 5 times per year)	yes	no	16	12	120	80	40	96.48	141	moderate					no					12.2098	4.2016	-0.149975	-2.36199	-10.0079	-0.164412	-2.88871
980	Airline	yes	male	male	59	yes	betw 4,501 and 10,500	blue-collar	Unionized	permanent	morning	morning	no	No, I never drink	no	no	12	12	130	80	50	100.6	50	vigorous					no					22.2098	-2.7984	0.596164	16.638		-0.00494391	-2.88871
981	Airline	yes	male	male	17	no	betw < 1,500 and 4,500	blue-collar	Contractor	temporary	morning	morning	yes	Occasionally (2 to 5 times per year)	yes	no	9	8	120	80	40	96.48	50	light					no					-19.7902	0.201601	-6.52965	-33.362		0.20458
982	Airline	yes	male	male	42	yes	betw 4,501 and 10,500	blue-collar	Unionized	permanent	morning	morning	yes	Occasionally (2 to 5 times per year)	yes	no	13	12	110	80	30	92.36	164	vigorous					no					5.20979	0.201601	1.61705	-5.36199	16.9921	-0.0713891	-2.88871
983	Airline	yes	male	male	32	yes	betw 4,501 and 10,500	blue-collar	Unionized	permanent	morning	morning	no	Yes, frequently, at least once per month	yes	no	11	10	130	90	40	106.48	115	vigorous					no					-4.79021	0.201601	3.20009	15.638	-55.0079	0.041139	-2.88871
984	Airline	yes	female	female	32	yes	betw 4,501 and 10,500	white-collar	Non-unionized	temporary	morning	morning	no	Occasionally (2 to 5 times per year)	yes	no	12	8	120	80	40	96.48	113	light					yes					-4.79021	8.2016	1.3415	2.63801	-17.0079	0.112272
985	Airline	yes	male	male	46	yes	betw 10,501 and > 16,500	white-collar	Unionized	permanent	morning	morning	yes	Occasionally (2 to 5 times per year)	yes	no	12	12	120	80	40	96.48	137	vigorous					no					9.20979	0.201601	0.692131	-12.362	3.99205	-0.176372	-2.88871
986	Airline	yes	male	male	37	no	betw 10,501 and > 16,500	blue-collar	Unionized	permanent	morning	morning	yes	Yes, frequently, at least once per month	yes	no	11	10	120	90	30	102.36	120	moderate					no					0.20979	0.201601	5.70705	10.638	-13.0079	0.0315303	-2.88871
987	Airline	yes	male	male	47	yes	betw 10,501 and > 16,500	blue-collar	Unionized	permanent	morning	morning	no	Occasionally (2 to 5 times per year)	yes	no	15	12	140	80	60	104.72	146	vigorous					yes					10.2098	4.2016	10.1145	-13.362	13.9921	-0.19542	-0.888713
988	Airline	yes	female	female	29	yes	betw 4,501 and 10,500	white-collar	Non-unionized	temporary	morning	morning	no	Occasionally (2 to 5 times per year)	yes	no	14	12	100	70	30	82.36	50	light					yes					-7.79021	4.2016	-8.18846	9.63801		-0.15156
989	Airline	yes	male	male	39	no	betw 10,501 and > 16,500	blue-collar	Unionized	temporary	morning	morning	yes	Occasionally (2 to 5 times per year)	yes	no	13	15	110	80	30	92.36	128						no					2.20979	0.201601	-9.49955	21.638		-0.0328185	-2.88871
990	Airline	yes	male	male	54	yes	betw 10,501 and > 16,500	white-collar	Unionized	permanent	morning	morning	no	Yes, frequently, at least once per month	yes	no	6	12	120	80	40	96.48	50	moderate					no					17.2098	0.201601	-5.21895	-4.36199		0.0754132	-2.88871
991	Airline	yes	male	male	45	yes	betw 10,501 and > 16,500	white-collar	Unionized	permanent	morning	morning	yes	Occasionally (2 to 5 times per year)	yes	no	12	14	120	80	40	96.48	113	moderate					no					8.20979	0.201601	-2.33622	5.63801		-0.187668	-2.88871
992	Airline	yes	male	male	37	yes	betw 10,501 and > 16,500	blue-collar	Unionized	temporary	morning	morning	yes	No, I never drink	no	no	16	16	120	80	40	96.48	127	vigorous					no					0.20979	0.201601	4.31439	8.63801	-18.0079	-0.316632	-2.88871
993	Airline	yes	male	male	42	yes	betw 10,501 and > 16,500	blue-collar	Non-unionized	permanent	morning	morning	no	Occasionally (2 to 5 times per year)	yes	no	14	16	130	80	50	100.6	190	light					no					5.20979	0.201601	11.6264	5.63801	48.9921	-0.106531
994	Airline	yes	male	male	31	no	betw 10,501 and > 16,500	blue-collar	Unionized	permanent	morning	morning	no	Occasionally (2 to 5 times per year)	yes	no	11	12	110	70	40	86.48	106	moderate					no					-5.79021	0.201601	0.300659	-17.362	-21.0079	0.137913	20.1113
995	Airline	yes	male	male	49	yes	betw 10,501 and > 16,500	white-collar	Unionized	permanent	else	night/evening/mixed	no	Yes, frequently, at least once per month	yes	yes	10	11	120	80	40	96.48	121	moderate					no					12.2098	4.2016	8.82449	-11.362		0.34844	1.11129
996	Airline	yes	male	male	43	yes	betw 10,501 and > 16,500	white-collar	Non-unionized	permanent	morning	morning	yes	No, I never drink	no	no	12	12	120	80	40	96.48	129	moderate					no					6.20979	8.2016	0.615253	-27.362	-36.0079	0.137913	-2.88871
997	Airline	yes	male	male	54	no	betw 10,501 and > 16,500	white-collar	Unionized	permanent	morning	night/evening/mixed	no	Yes, frequently, at least once per month	yes	no	11	12	120	80	40	96.48	119	vigorous					yes					17.2098	0.201601	7.05053	-5.36199		0.137913	-2.88871
998	Airline	yes	male	male	26	no	betw 10,501 and > 16,500	blue-collar	Unionized	temporary	morning	morning	no	No, I never drink	no	no	14	16	120	80	40	96.48	109	light					no					-10.7902	0.201601	-2.2937	4.63801	-25.0079	-0.257436	-2.88871
999	Airline	yes	male	male	44	yes	betw 10,501 and > 16,500	blue-collar	Unionized	permanent	morning	morning	no	Occasionally (2 to 5 times per year)	yes	no	14	12	130	100	30	112.36	104	light					no					7.20979	0.201601	2.62826	-1.36199	-28.0079	-0.204192	-2.88871
1000	Airline	yes	male	male	22	no	betw 10,501 and > 16,500	blue-collar	Unionized	temporary	morning	morning	yes	Yes, frequently, at least once per month	yes	no	14	12	130	80	50	100.6	112	moderate					no					-14.7902	0.201601	-1.17796	-10.362	-29.0079	-0.100182	-2.88871
1001	Airline	yes	male	male	38	yes	betw 10,501 and > 16,500	blue-collar	Unionized	permanent	morning	morning	no	Occasionally (2 to 5 times per year)	yes	no	12	12	120	80	40	96.48	127	moderate					no					1.20979	0.201601	6.14962	-5.36199	-21.0079	-0.051276	-2.88871
1002	Airline	yes	male	male	22	no	betw 10,501 and > 16,500	blue-collar	Unionized	temporary	morning	morning	no	Yes, frequently, at least once per month	yes	no	12	12	120	80	40	96.48	50	moderate					no					-14.7902	0.201601	1.25932	-1.36199		-0.092856	-2.88871
1003	Airline	yes	male	male	48	yes	betw 10,501 and > 16,500	white-collar	Unionized		morning	morning	no	Occasionally (2 to 5 times per year)	yes	no	12	16	120	90	30	102.36	50	vigorous					no					11.2098	4.2016	2.28224	-15.362		-0.00842822	-2.88871
1004	Airline	yes	male	male	34	yes	betw 10,501 and > 16,500	blue-collar	Unionized	permanent	morning	night/evening/mixed	no	No, I never drink	no	no	11	12	120	80	40	96.48	107	moderate					no					-2.79021	0.201601	-0.918986	-3.36199	-45.0079	0.0754132	-2.88871
1500	Pharmaceutical	yes	female	female	27		betw < 1,500 and 4,500	blue-collar	Unionized	temporary	morning	morning	no	Occasionally (2 to 5 times per year)	yes	no	12	10	110	80	30	92.36	164	light	120	80	40	96.48	yes	100	70	30	82.36	-9.79021	0.201601	12.7721	-18.362	15.9921	0.0521989	-2.88871
1501	Pharmaceutical	yes	male	male	37	yes	betw 4,501 and 10,500	blue-collar	Unionized	permanent	morning	night/evening/mixed	no	Yes, frequently, at least once per month	yes	yes	13	14	120	80	40	96.48	166	moderate					no					0.20979		-0.387696	-5.36199	-19.0079	-0.400548	0.111287
1502	Pharmaceutical	yes	male	male	37	yes	betw 4,501 and 10,500	blue-collar	Unionized	permanent	morning	morning	no	Occasionally (2 to 5 times per year)	yes	no	10	5	110	70	40	86.48	133	moderate	110	80	30	92.36	yes					0.20979	0.201601	-1.98191	-15.362	-14.0079	0.423627	-2.88871
1503	Pharmaceutical	yes	male	male	51	no	betw 4,501 and 10,500	blue-collar	Unionized	permanent	morning	morning	no	Occasionally (2 to 5 times per year)	yes	no	11	12	140	90	50	110.6	165	light					no	120	70	50	90.6	14.2098	-2.7984	1.72402	-14.362	27.9921	0.105655	-2.88871
1504	Pharmaceutical	yes	female	female	31	yes	betw 4,501 and 10,500	white-collar	Non-unionized	permanent	morning	morning	no	Occasionally (2 to 5 times per year)	yes	yes	13	15	130	90	40	106.48	204	light	110	80	30	92.36	yes	130	80	50	100.6	-5.79021	4.2016	-0.0798765	-1.36199	51.9921	0.16494	33.1113
1505	Pharmaceutical	yes	male	male	39	yes	betw < 1,500 and 4,500	blue-collar	Unionized	permanent	morning	morning	yes	Occasionally (2 to 5 times per year)	yes	no	10	12	120	80	40	96.48	179	moderate	120	80	40	96.48	no	110	80	30	92.36	2.20979	0.201601	-3.39481	3.63801	52.9921	-0.230508	12.1113
1507	Pharmaceutical	yes	male	male	40	no	betw 10,501 and > 16,500	white-collar	Non-unionized	permanent	morning	morning	no	Yes, frequently, at least once per month	yes	no	12	13	110	70	40	86.48	171	light	110	80	30	92.36	no					3.20979	4.2016	-2.40113	-16.362	34.9921	-0.166435	8.11129
1508	Pharmaceutical	yes	male	male	46	yes	betw 4,501 and 10,500	blue-collar	Unionized	permanent	morning	morning	no	No, I never drink	no	yes	9	4	130	90	40	106.48	181	moderate	130	80	50	100.6	no	120	70	50	90.6	9.20979	-2.7984	2.2853	4.63801	46.9921	-0.0989289	-2.88871
1509	Pharmaceutical	yes	male	male	61	yes	betw 10,501 and > 16,500	blue-collar	Non-unionized	permanent	else	night/evening/mixed	no	Occasionally (2 to 5 times per year)	yes	no	12	13	140	90	50	110.6	50	light					no	130	80	50	100.6	24.2098	-5.7984	-3.11224	7.63801		0.0790897	-2.88871
1510	Pharmaceutical	yes	male	male	35	yes	betw 10,501 and > 16,500	white-collar	Non-unionized	permanent	morning	morning	no	No, I never drink	no	no	12	12	120	80	40	96.48	179	light	120	80	40	96.48	yes					-1.79021	4.2016	1.03238	-5.36199	46.9921	-0.164412	-2.88871
1511	Pharmaceutical	yes	female	female	30	no	betw 4,501 and 10,500	white-collar	Non-unionized	permanent	morning	morning	yes	Occasionally (2 to 5 times per year)	yes	no	12	12	120	80	40	96.48	112	light	100	71	29	82.948	yes					-6.79021	0.201601	-3.36141	-6.36199	-16.0079	-0.092856	-2.88871
1512	Pharmaceutical	yes	female	female	43	no	betw 10,501 and > 16,500	white-collar	Non-unionized	permanent	morning	morning	no	No, I never drink	no	no	12	12	90	60	30	72.36	108	light	110	80	30	92.36	yes	120	80	40	96.48	6.20979	0.201601	-7.87991	-2.36199	-22.0079	-0.0287535	21.1113
1513	Pharmaceutical	yes	male	male	48	yes	betw < 1,500 and 4,500	blue-collar	Unionized	permanent	morning	morning	yes	Occasionally (2 to 5 times per year)	yes	no	11	12	110	80	30	92.36	133	light	120	80	40	96.48	no	120	80	40	96.48	11.2098	-2.7984	-1.15233	3.63801	-17.0079	-0.134814	-2.88871
1514	Pharmaceutical	yes	female	female	48	no	betw 4,501 and 10,500	blue-collar	Unionized	permanent	morning	morning	no	No, I never drink	no	no	12	12	110	70	40	86.48	50	light					no					11.2098	-2.7984	-7.31009	-2.36199		-0.213438	-2.88871
1515	Pharmaceutical	yes	male	male	41	yes	betw < 1,500 and 4,500	blue-collar	Unionized	permanent	morning	morning	yes	Occasionally (2 to 5 times per year)	yes	no	11	12	120	80	40	96.48	185	moderate					no					4.20979	0.201601	0.729886	-4.36199	45.9921	-0.134814	-2.88871
1516	Pharmaceutical	yes	male	male	56	yes	betw < 1,500 and 4,500	blue-collar	Unionized	permanent	morning	morning	no	Occasionally (2 to 5 times per year)	yes	no	13	13	120	80	40	96.48	144	light					no					19.2098	-5.7984	-3.47682	-13.362	1.99205	-0.0159329	6.11129
1517	Pharmaceutical	yes	female	female	35	no	betw < 1,500 and 4,500	blue-collar	Unionized	permanent	morning	morning	no	Occasionally (2 to 5 times per year)	yes	no	14	15	110	86	24	95.888	125	light					no					-1.79021	-2.7984	-5.38041	3.63801	-33.0079	-0.0159329	-2.88871
1518	Pharmaceutical	yes	female	female	25	no	betw 4,501 and 10,500	white-collar	Non-unionized	permanent	morning	morning	no	Occasionally (2 to 5 times per year)	yes	no	12	12	100	70	30	82.36	50	light					yes					-11.7902	8.2016	-5.56518	13.638		0.337913	-2.88871
1519	Pharmaceutical	yes	male	male	55	yes	betw 4,501 and 10,500	blue-collar	Non-unionized	permanent	else	night/evening/mixed	no	Occasionally (2 to 5 times per year)	yes	no	11	12	130	90	40	106.48	197	light					no					18.2098	-5.7984	2.83231	10.638	32.9921	-0.103466	-2.88871
1520	Pharmaceutical	yes	female	female	41	yes	betw 4,501 and 10,500	white-collar	Non-unionized	permanent	morning	morning	no	No, I never drink	no	no	16	16	130	80	50	100.6	148	light					yes					4.20979	0.201601	1.5936	12.638	12.9921	-0.21923	-2.88871
1521	Pharmaceutical	yes	male	male	27	no	betw < 1,500 and 4,500	blue-collar	Unionized	permanent	morning	morning	no	Yes, frequently, at least once per month	yes	no	12	11	110	70	40	86.48	114	moderate	120	80	40	96.48	no					-9.79021	-2.7984	1.62466	8.63801	-26.0079	0.0202662	-2.88871
1522	Pharmaceutical	yes	female	female	54	yes	betw < 1,500 and 4,500	blue-collar	Unionized	permanent	morning	morning	no	Occasionally (2 to 5 times per year)	yes	no	13	9	110	70	40	86.48	194	light	120	80	40	96.48	yes	110	80	30	92.36	17.2098	-2.7984	-0.0302873	-6.36199	42.9921	-0.0906582	-2.88871
1523	Pharmaceutical	yes	female	female	16	yes	betw < 1,500 and 4,500	blue-collar	Non-unionized	permanent	morning	morning	no	Yes, frequently, at least once per month	yes	no	14	16	120	80	40	96.48	123	light	110	80	30	92.36	yes	120	80	40	96.48	-20.7902	-2.7984	0.608756	-2.36199		0.228822	-2.88871
1524	Pharmaceutical	yes	male	male	58	yes	betw 4,501 and 10,500	blue-collar	Unionized	permanent	morning	morning	no	Occasionally (2 to 5 times per year)	yes	yes	14	10	120	80	40	96.48	173	moderate	140	90	50	110.6	no					21.2098	-2.7984	1.30083	14.638	35.9921	-0.0878932	-2.88871
1525	Pharmaceutical	yes	female	female	33	no	betw 4,501 and 10,500	blue-collar	Unionized	permanent	morning	morning	no	No, I never drink	no	no	14	12	110	70	40	86.48	174	light	110	70	40	86.48	no					-3.79021	-5.7984	-3.5924	-5.36199	8.99205	-0.335771	-2.88871
1526	Pharmaceutical	yes	female	female	51	no	betw 4,501 and 10,500	blue-collar	Unionized	permanent	morning	morning	no	No, I never drink	no	no	12	14	130	90	40	106.48	137	light					yes					14.2098	-2.7984	1.35016	-5.36199	-12.0079	0.0045799	-2.88871
1527	Pharmaceutical	yes	male	male	38	no	betw 4,501 and 10,500	blue-collar	Unionized	permanent	morning	morning	no	Occasionally (2 to 5 times per year)	yes	no	15	9	130	80	50	100.6	155	light	120	70	50	90.6	no					1.20979	-5.7984	0.38713	-2.36199	0.992053	-0.19542	-2.88871
1528	Pharmaceutical	yes	male	male	47	yes	betw 4,501 and 10,500	blue-collar	Unionized	permanent	morning	morning	no	Yes, frequently, at least once per month	yes	no	13	11	120	80	40	96.48	50	light					no					10.2098	-2.7984	2.86601	-12.362		0.0379132	-2.88871
1529	Pharmaceutical	yes	male	male	26	yes	betw 4,501 and 10,500	blue-collar	Unionized	permanent	morning	morning	no	Yes, frequently, at least once per month	yes	no	14	11	110	70	40	86.48	143	moderate					no					-10.7902	0.201601	1.61705	-4.36199	-21.0079	0.108501	-2.88871
1530	Pharmaceutical	yes	male	male	51	yes	betw 4,501 and 10,500	blue-collar	Unionized	permanent	morning	morning	no	Yes, frequently, at least once per month	yes	no	11	11	120	70	50	90.6	200	moderate	120	80	40	96.48	no	120	80	40	96.48	14.2098	-2.7984	-3.47682	-3.36199	29.9921	0.137913	-2.88871
1531	Pharmaceutical	yes	male	male	54	yes	betw 4,501 and 10,500	blue-collar	Unionized	permanent	morning	morning	no	Occasionally (2 to 5 times per year)	yes	no	12	12	130	90	40	106.48	105	light					no					17.2098	-2.7984	-2.98814		-39.0079	-0.112087	-2.88871
1532	Pharmaceutical	yes	male	male	36	yes	betw 4,501 and 10,500	blue-collar	Unionized	permanent	morning	morning	yes	Yes, frequently, at least once per month	yes	no	16	16	130	80	50	100.6	177	light					no					-0.79021	0.201601	3.9952	13.638	34.9921	-0.373198	24.1113
1533	Pharmaceutical	yes	female	female	38	yes	betw 10,501 and > 16,500	white-collar	Non-unionized	permanent	morning	morning	no	Occasionally (2 to 5 times per year)	yes	no	12	16	110	70	40	86.48	182	light					yes					1.20979	4.2016	4.32761	-4.36199	13.9921	-0.181236	-2.88871
1534	Pharmaceutical	yes	female	female	34	no	betw < 1,500 and 4,500	blue-collar	Unionized	permanent	morning	morning	no	No, I never drink	no	no	13	12	130	80	50	100.6	166	moderate	120	80	40	96.48	no					-2.79021	-2.7984	2.73244	-6.36199	2.99205	0.0129132	-2.88871
1535	Pharmaceutical	yes	female	female	48	yes	betw 4,501 and 10,500	blue-collar	Unionized	permanent	morning	morning	no	Occasionally (2 to 5 times per year)	yes	no	15	14	140	90	50	110.6	112	light	120	90	30	102.36	no	120	80	40	96.48	11.2098	-2.7984	-5.14222	-9.36199		-0.10533	-2.88871
1536	Pharmaceutical	yes	male	male	42	yes	betw < 1,500 and 4,500	blue-collar	Unionized	permanent	morning	night/evening/mixed	yes	Occasionally (2 to 5 times per year)	yes	no	13	10	130	80	50	100.6	220	light	130	85	45	103.54	no	120	80	40	96.48	5.20979	-2.7984	-0.417897	5.63801		0.0733971	-2.88871
1537	Pharmaceutical	yes	male	male	26	yes	betw 4,501 and 10,500	blue-collar	Unionized	permanent	morning	morning	no	No, I never drink	no	no	13	15	120	90	30	102.36	50	light	110	80	30	92.36	no					-10.7902	0.201601	-0.417897	-14.362		0.0838591	-2.88871
1538	Pharmaceutical	yes	female	female	45	yes	betw 4,501 and 10,500	white-collar	Non-unionized	permanent	morning	morning	no	Occasionally (2 to 5 times per year)	yes	no	12	12	110	60	50	80.6	110	light	120	80	40	96.48	yes	120	80	40	96.48	8.20979	0.201601	-2.09309	-12.362	-18.0079	0.249024	0.111287
1539	Pharmaceutical	yes	male	male	53	no	betw 10,501 and > 16,500	white-collar	Non-unionized	permanent	morning	morning	no	No, I never drink	no	no	13	16	140	90	50	110.6	110	light					yes					16.2098	4.2016	15.4571	1.63801	-22.0079	0.0521989	-2.88871
1540	Pharmaceutical	yes	male	male	32	yes	betw 4,501 and 10,500	blue-collar	Unionized	permanent	morning	morning	no	Yes, frequently, at least once per month	yes	no	13	14	130	85	45	103.54	50	moderate	120	80	40	96.48	no	120	80	40	96.48	-4.79021	0.201601	1.95213	-13.362		-0.100182	-2.88871
1541	Pharmaceutical	yes	female	female	32	no	betw 10,501 and > 16,500	white-collar	Non-unionized	permanent	morning	morning	no	Occasionally (2 to 5 times per year)	yes	no	10	16	140	90	50	110.6	161	light					yes					-4.79021	4.2016	-0.564677	4.63801	14.9921	0.105655	-2.88871
1542	Pharmaceutical	yes	male	male	56	yes	betw 4,501 and 10,500	blue-collar	Unionized	permanent	morning	morning	no	Yes, frequently, at least once per month	yes	no	12	12	120	80	40	96.48	181	light	120	80	40	96.48	no	130	80	50	100.6	19.2098	-5.7984	-4.13612	-7.36199	5.99205	-0.0878932	-2.88871
1543	Pharmaceutical	yes	female	female	35	yes	betw 4,501 and 10,500	white-collar	Non-unionized	permanent	else	night/evening/mixed	no	Occasionally (2 to 5 times per year)	yes	no	12	15	130	70	60	94.72	50	light	120	70	50	90.6	yes					-1.79021	4.2016	0.0551467	-2.36199		0.137913	-2.88871
1544	Pharmaceutical	yes	female	female	42	no	betw 4,501 and 10,500	white-collar	Non-unionized	permanent	morning	morning	yes	No, I never drink	no	no	12	15	110	70	40	86.48	139	moderate					yes	110	70	40	86.48	5.20979	0.201601	-2.00984	27.638	-17.0079	-0.139865	-2.88871
1545	Pharmaceutical	yes	male	male	42	yes	betw 4,501 and 10,500	blue-collar	Unionized	permanent	morning	morning	no	Occasionally (2 to 5 times per year)	yes	no	16	15	130	90	40	106.48	162	moderate	140	90	50	110.6	yes	120	70	50	90.6	5.20979	0.201601	0.108825	-15.362	21.9921	0.0681458	-2.88871
1546	Pharmaceutical	yes	male	male	39	yes	betw 10,501 and > 16,500	white-collar	Non-unionized	permanent	morning	morning	no	Occasionally (2 to 5 times per year)	yes	yes	9	11	130	90	40	106.48	139						yes					2.20979	4.2016	6.00449	-11.362	-1.00795	0.0568321	-2.88871
1547	Pharmaceutical	yes	female	female	37	no	betw 4,501 and 10,500	white-collar	Non-unionized	permanent	morning	morning	no	Occasionally (2 to 5 times per year)	yes	no	12	11	120	80	40	96.48	120	light	110	80	30	92.36	yes					0.20979	8.2016	-3.89068	-12.362	-38.0079	-0.052563	-2.88871
1548	Pharmaceutical	yes	female	female	35	no	betw 4,501 and 10,500	blue-collar	Non-unionized	permanent	morning	morning	no	No, I never drink	no	no	10	11	90	60	30	72.36	209	light	110	70	40	86.48	yes					-1.79021	-2.7984	-0.110735	-14.362	61.9921	-0.00914562	-2.88871
1549	Pharmaceutical	yes	male	male	30	no	betw 4,501 and 10,500	white-collar	Non-unionized	permanent	morning	morning	no	Yes, frequently, at least once per month	yes	no	4	8	90	60	30	72.36	145	light					yes					-6.79021	4.2016	-4.55251	-5.36199	-29.0079	-0.150976	-2.88871
1550	Pharmaceutical	yes	female	female	41	no	betw < 1,500 and 4,500	blue-collar	Unionized	permanent	morning	morning	no	Yes, frequently, at least once per month	yes	no	11	14	110	90	20	98.24	160	moderate	110	80	30	92.36	yes	110	80	30	92.36	4.20979	0.201601	-4.47022	-7.36199	10.9921	-0.0689833	-2.88871
1551	Pharmaceutical	yes	female	female	40	no	betw 10,501 and > 16,500	white-collar	Non-unionized	permanent	morning	morning	yes	Occasionally (2 to 5 times per year)	yes	no	14	12	130	80	50	100.6	172	light					yes					3.20979	4.2016	-1.5743	-2.36199	-4.00795	0.249024	-2.88871
1552	Pharmaceutical	yes	female	female	38	no	betw 10,501 and > 16,500	white-collar	Non-unionized	permanent	morning	morning	yes	Occasionally (2 to 5 times per year)	yes	no	11	9	110	80	30	92.36	125	moderate	110	80	30	92.36	yes					1.20979	4.2016	-4.77114	-18.362	-10.0079	0.0379132	-2.88871
1553	Pharmaceutical	yes	male	male	34	yes	betw 4,501 and 10,500	white-collar	Non-unionized	permanent	morning	morning	no	Yes, frequently, at least once per month	yes	no	10	12	120	70	50	90.6	159	light					no					-2.79021	4.2016	-0.220999	-5.36199	2.99205	0.10761	-2.88871
1554	Pharmaceutical	yes	female	female	28	no	betw 4,501 and 10,500	white-collar	Non-unionized	permanent	morning	morning	no	Occasionally (2 to 5 times per year)	yes	yes	13	6	130	80	50	100.6	212	light	120	80	40	96.48	yes					-8.79021	4.2016	1.84529		24.9921	0.0773072	18.1113
1555	Pharmaceutical	yes	female	female	38	no	betw 4,501 and 10,500	white-collar	Non-unionized	permanent	morning	morning	yes	Occasionally (2 to 5 times per year)	yes	no	15	12	90	60	30	72.36	135	moderate	110	80	30	92.36	yes					1.20979	0.201601	-2.74889		-3.00795	-0.417642	-2.88871
1556	Pharmaceutical	yes	male	male	29	no	betw 4,501 and 10,500	blue-collar	Unionized	permanent	morning	morning	yes	Yes, frequently, at least once per month	yes	no	12	9	120	80	40	96.48	50	moderate					no					-7.79021	-2.7984	0.455724	-0.361991		0.356663	-2.88871
1557	Pharmaceutical	yes	male	male	32	no	betw 4,501 and 10,500	blue-collar	Unionized	permanent	morning	morning	no	Occasionally (2 to 5 times per year)	yes	no	16	16	110	80	30	92.36	124	light	110	65	45	83.54	yes					-4.79021	-2.7984	-6.61025	3.63801	-12.0079	-0.171611	-2.88871
1558	Pharmaceutical	yes	male	male	48	yes	betw 4,501 and 10,500	blue-collar	Unionized		morning	morning	no	Occasionally (2 to 5 times per year)	yes	no	13	8	130	90	40	106.48	181	vigorous	120	80	40	96.48	yes	120	80	40	96.48	11.2098	0.201601	-2.90838	-4.36199	10.9921	-0.137087	-2.88871
1559	Pharmaceutical	yes	male	male	34	yes	betw < 1,500 and 4,500	blue-collar	Unionized	permanent	morning	morning	yes	Occasionally (2 to 5 times per year)	yes	no	15	16	120	70	50	90.6	107	light					yes					-2.79021	-2.7984	1.56117	-7.36199	-15.0079	-0.0870868	-2.88871
1560	Pharmaceutical	yes	female	female	27	no	betw < 1,500 and 4,500	blue-collar	Unionized	temporary	morning	morning	yes	No, I never drink	no	no	12	16	110	60	50	80.6	137	moderate					no					-9.79021	0.201601	-3.75345	-9.36199		-0.212087	-2.88871
1561	Pharmaceutical	yes	male	male	39	yes	betw < 1,500 and 4,500	blue-collar	Unionized	permanent	morning	morning	no	Occasionally (2 to 5 times per year)	yes	no	12	12	130	90	40	106.48	232	light	140	80	60	104.72	yes	120	80	40	96.48	2.20979	-2.7984	5.26238	11.638	66.9921	-0.0906582	-2.88871
1562	Pharmaceutical	yes	female	female	36	no	betw < 1,500 and 4,500	blue-collar	Unionized	permanent	morning	morning	no	Occasionally (2 to 5 times per year)	yes	no	10	4	140	90	50	110.6	181	moderate	110	80	30	92.36	yes					-0.79021	-2.7984	-1.67393	16.638	3.99205	0.100876	-2.88871
1563	Pharmaceutical	yes	male	male	43	yes	betw 10,501 and > 16,500	blue-collar	Unionized	permanent	else	night/evening/mixed	yes	No, I never drink	no	no	12	10	110	90	20	98.24	158	moderate					no					6.20979	-2.7984	4.45591	11.638	16.9921	0.241361	-2.88871
1564	Pharmaceutical	yes	male	male	48	yes	betw 4,501 and 10,500	blue-collar	Unionized	permanent	morning	morning	no	No, I never drink	no	no	12	12	130	90	40	106.48	176	moderate	120	80	40	96.48	yes	100	70	30	82.36	11.2098	-2.7984	-1.39287	-12.362	19.9921	0.0689477	-2.88871
1565	Pharmaceutical	yes	male	male	38	no	betw < 1,500 and 4,500	blue-collar	Unionized	permanent	morning	morning	no	Occasionally (2 to 5 times per year)	yes	no	12	12	130	80	50	100.6	164		110	80	30	92.36	yes	110	90	20	98.24	1.20979	-5.7984	5.20867	-3.36199	23.9921	-0.0287535	-2.88871
1566	Pharmaceutical	yes	female	female	38	no	betw < 1,500 and 4,500	blue-collar	Unionized	permanent	morning	morning	no	Occasionally (2 to 5 times per year)	yes	no	13	8	120	90	30	102.36	190	moderate	120	80	40	96.48	yes	110	70	40	86.48	1.20979	-2.7984	-0.345429	-12.362	9.99205	0.137913	-2.88871
1567	Pharmaceutical	yes	male	male	38	yes	betw 10,501 and > 16,500	blue-collar	Unionized	permanent	morning	morning	yes	Occasionally (2 to 5 times per year)	yes	yes	12	12	120	80	40	96.48	212	light					no					1.20979	0.201601	-0.831944	-4.36199	43.9921	-0.215028	-2.88871
1568	Pharmaceutical	yes	male	male	33	yes	betw 4,501 and 10,500	blue-collar	Non-unionized	permanent	morning	morning	no	No, I never drink	no	no	12	16	110	70	40	86.48	131	light	110	70	40	86.48	no	90	70	20	78.24	-3.79021	-2.7984	-1.8332	-12.362	-10.0079	-0.164412	-2.88871
1569	Pharmaceutical	yes	male	male	47	yes	betw 10,501 and > 16,500	white-collar	Non-unionized	permanent	morning	morning	yes	Yes, frequently, at least once per month	yes	yes	12	6	130	90	40	106.48	120	light					no					10.2098	8.2016	0.852558	3.63801	-11.0079	-0.252331	-2.88871
1570	Pharmaceutical	yes	female	female	45	yes	betw 4,501 and 10,500	blue-collar	Unionized	permanent	morning	morning	no	Yes, frequently, at least once per month	yes	no	11	12	130	70	60	94.72	151	light	120	80	40	96.48	yes					8.20979	-2.7984	2.31078	-15.362	8.99205	0.10761	-2.88871
1571	Pharmaceutical	yes	male	male	58	yes	betw 4,501 and 10,500	blue-collar	Unionized	permanent	morning	morning	no	Yes, frequently, at least once per month	yes	no	16	16	130	90	40	106.48	100	light	130	80	50	100.6	yes	120	80	40	96.48	21.2098	-5.7984	-0.090138	-12.362	-37.0079	0.0790897	-2.88871
1572	Pharmaceutical	yes	male	male	44	no	betw 4,501 and 10,500	blue-collar	Unionized	permanent	morning	morning	no	Occasionally (2 to 5 times per year)	yes	no	9	8	120	80	40	96.48	130	light	120	80	40	96.48	no					7.20979	-2.7984	-2.27456	-18.362	0.992053	-0.0989289	-2.88871
1573	Pharmaceutical	yes	male	male	32	yes	betw 4,501 and 10,500	white-collar	Non-unionized	permanent	morning	morning	no	No, I never drink	no	no	13	14	130	90	40	106.48	144	light					no					-4.79021	0.201601	2.97736	-16.362	-38.0079	-0.314468	11.1113
1574	Pharmaceutical	yes	male	male	51	yes	betw < 1,500 and 4,500	blue-collar	Unionized	permanent	morning	morning	no	Occasionally (2 to 5 times per year)	yes	no	13	12	120	80	40	96.48	143	moderate	120	70	50	90.6	no	120	80	40	96.48	14.2098	-2.7984	-0.210368	-14.362	-1.00795	0.0307704	-2.88871
1575	Pharmaceutical	yes	male	male	31	no	betw 10,501 and > 16,500	white-collar	Non-unionized	permanent	morning	morning	no	Yes, frequently, at least once per month	yes	no	12	7	120	80	40	96.48	134	light	120	80	40	96.48	yes					-5.79021	4.2016	-4.51787	-11.362	0.992053	-0.215028	-2.88871
1576	Pharmaceutical	yes	male	male	28	no	betw 10,501 and > 16,500	white-collar	Non-unionized	permanent	morning	morning	yes	Occasionally (2 to 5 times per year)	yes	no	15	12	120	80	40	96.48	197	light	110	70	40	86.48	yes					-8.79021	4.2016	-2.0114	-15.362	41.9921	-0.230508	-2.88871
1577	Pharmaceutical	yes	male	male	35	yes	betw 10,501 and > 16,500	white-collar	Non-unionized	permanent	morning	morning	no	Occasionally (2 to 5 times per year)	yes	no	10	12	110	60	50	80.6	156	light	110	70	40	86.48	yes					-1.79021	4.2016	1.5902	7.63801	-0.00794702	-0.233515	-2.88871
1578	Pharmaceutical	yes	male	male	39	yes	betw 10,501 and > 16,500	white-collar	Non-unionized	permanent	morning	morning	no	No, I never drink	no	no	12	12	130	90	40	106.48	134	light	120	80	40	96.48	no					2.20979	4.2016	-5.26964	-17.362	-6.00795	0.0521989	11.1113
1579	Pharmaceutical	yes	male	male	47	yes	betw 10,501 and > 16,500	white-collar	Non-unionized	permanent	morning	morning	no	Occasionally (2 to 5 times per year)	yes	no	10	15	140	90	50	110.6	218	moderate	160	100	60	124.72	yes					10.2098	4.2016	0.552139	-10.362	72.9921	-0.362087	6.11129
1580	Pharmaceutical	yes	female	female	43	no	betw 4,501 and 10,500	white-collar	Non-unionized	permanent	morning	morning	yes	Occasionally (2 to 5 times per year)	yes	no	11	13	110	80	30	92.36	160	light					yes					6.20979	0.201601	-1.14658	9.63801	-15.0079	-0.078303	-2.88871
1581	Pharmaceutical	yes	male	male	56	yes	betw < 1,500 and 4,500	blue-collar	Non-unionized	permanent	morning	morning	no	Yes, frequently, at least once per month	yes	no	12	11	140	90	50	110.6	137	light	150	110	40	126.48	no	140	90	50	110.6	19.2098	-5.7984	3.62413	10.638	1.99205	-0.328753	-2.88871
1582	Pharmaceutical	yes	female	female	35	no	betw < 1,500 and 4,500	blue-collar	Unionized	permanent	morning	morning	yes	Occasionally (2 to 5 times per year)	yes	no	11	13	110	60	50	80.6	141	light	120	80	40	96.48	no	110	80	30	92.36	-1.79021	-2.7984	0.692131	1.63801	1.99205	-0.0556352	-2.88871
1583	Pharmaceutical	yes	female	female	34	no	betw < 1,500 and 4,500	white-collar	Non-unionized	permanent	morning	morning	yes	Occasionally (2 to 5 times per year)	yes	no	16	12	120	80	40	96.48	163	light	100	70	30	82.36	yes					-2.79021	4.2016	-2.32744	-9.36199	-0.00794702	0.223628	-2.88871
1584	Pharmaceutical	yes	female	female	27	no	betw 4,501 and 10,500	white-collar	Non-unionized	permanent	morning	morning	yes	Yes, frequently, at least once per month	yes	no	12	11	110	60	50	80.6	115	light					no					-9.79021	4.2016	-5.55293	-8.36199	-40.0079	0.137913	-2.88871
1585	Pharmaceutical	yes	male	male	35	yes	betw 10,501 and > 16,500	white-collar	Non-unionized	permanent	morning	morning	no	No, I never drink	no	no	13	16	120	80	40	96.48	197	moderate					no					-1.79021	-2.7984	0.33427	-21.362	41.9921	-0.272343	-2.88871
1586	Pharmaceutical	yes	female	female	51	yes	betw 4,501 and 10,500	blue-collar	Unionized	permanent	morning	morning	no	No, I never drink	no	no	13	16	100	60	40	76.48	194	light	120	70	50	90.6	yes					14.2098	-2.7984	-5.95884	-15.362	5.99205	-0.20355	-2.88871
1587	Pharmaceutical	yes	male	male	38	no	betw 10,501 and > 16,500	white-collar	Non-unionized	permanent	morning	morning	no	Occasionally (2 to 5 times per year)	yes	no	12	16	120	80	40	96.48	109	light					no					1.20979	4.2016	-4.51787	17.638	-38.0079	0.137913	13.1113
1588	Pharmaceutical	yes	female	female	37	no	betw < 1,500 and 4,500	blue-collar	Unionized	permanent	morning	morning	yes	Occasionally (2 to 5 times per year)	yes	no	16	16	120	80	40	96.48	159	light	120	80	40	96.48	yes	110	80	30	92.36	0.20979	-5.7984	5.26265	10.638	14.9921	-0.373198	46.1113
1589	Pharmaceutical	yes	female	female	27	no	betw 4,501 and 10,500	white-collar	Non-unionized	temporary	morning	morning	no	Yes, frequently, at least once per month	yes	no	13	16	110	70	40	86.48	50	light					no					-9.79021	4.2016	-6.34533	10.638		-0.171611	-0.888713
1590	Pharmaceutical	yes	male	male	33	no	betw < 1,500 and 4,500	blue-collar	Unionized	permanent	morning	morning	no	Occasionally (2 to 5 times per year)	yes	no	12	12	120	80	40	96.48	110	light					no					-3.79021	-2.7984	-2.50253	-16.362	-33.0079	-0.362087
1591	Pharmaceutical	yes	female	female	34	yes	betw 10,501 and > 16,500	white-collar	Non-unionized	permanent	morning	morning	yes	Occasionally (2 to 5 times per year)	yes	no	12	11	110	70	40	86.48	111	light					no					-2.79021	4.2016	-4.72545	-6.36199		0.137913	-2.88871
1592	Pharmaceutical	yes	female	female	35	no	betw < 1,500 and 4,500	blue-collar	Unionized	permanent	morning	morning	no	Occasionally (2 to 5 times per year)	yes	no	10	10	110	70	40	86.48	50	moderate	120	80	40	96.48	no					-1.79021	-2.7984	-2.84744	14.638		0.360135	-2.88871
1593	Pharmaceutical	yes	female	female	46	no	betw 10,501 and > 16,500	white-collar	Non-unionized	permanent	morning	morning	no	Occasionally (2 to 5 times per year)	yes	no	12	12	130	100	30	112.36	160	light	120	80	40	96.48	yes	110	70	40	86.48	9.20979	4.2016	10.3259	-13.362	-9.00795	-0.0248775	-2.88871
1594	Pharmaceutical	yes	female	female	35	no	betw 4,501 and 10,500	white-collar	Non-unionized	permanent	morning	morning	no	No, I never drink	no	no	13	12	90	60	30	72.36	219	light	110	70	40	86.48	yes	120	80	40	96.48	-1.79021	0.201601	-4.28989	-22.362	32.9921	-0.221061	-2.88871
1595	Pharmaceutical	yes	female	female	33	no	betw < 1,500 and 4,500	blue-collar	Unionized	permanent	morning	morning	no	Occasionally (2 to 5 times per year)	yes	no	14	16	120	90	30	102.36	113	light	120	80	40	96.48	no					-3.79021	-2.7984	8.70819	-6.36199	-29.0079	-0.176372	-2.88871
1596	Pharmaceutical	yes	female	female	42	yes	betw < 1,500 and 4,500	blue-collar	Unionized	permanent	morning	morning	no	Occasionally (2 to 5 times per year)	yes	no	12	12	120	80	40	96.48	192	light					yes					5.20979	-2.7984	0.950876	-1.36199	48.9921	-0.0989289	1.11129
1597	Pharmaceutical	yes	male	male	35	yes	betw 4,501 and 10,500	blue-collar	Unionized	permanent	morning	morning	no	Occasionally (2 to 5 times per year)	yes	no	12	12	110	80	30	92.36	50	moderate	120	80	40	96.48	yes	120	80	40	96.48	-1.79021	0.201601	-3.11224	4.63801		-0.0726131	15.1113
1598	Pharmaceutical	yes	female	female	48	yes	betw 4,501 and 10,500	blue-collar	Unionized	permanent	morning	morning	no	No, I never drink	no	no	11	10	110	80	30	92.36	141	light	120	80	40	96.48	no	110	90	20	98.24	11.2098	-2.7984	0.764711	-0.361991	-5.00795	0.259864	-2.88871
1599	Pharmaceutical	yes	male	male	40	yes	betw < 1,500 and 4,500	blue-collar	Unionized	permanent	morning	morning	no	Occasionally (2 to 5 times per year)	yes	no	12	12	130	90	40	106.48	166	moderate	110	80	30	92.36	yes					3.20979	-2.7984	-0.0740953	4.63801	23.9921	-0.176372	-2.88871
1600	Pharmaceutical	yes	female	female	34	no	betw < 1,500 and 4,500	blue-collar	Unionized	permanent	morning	morning	no	Occasionally (2 to 5 times per year)	yes	no	11	12	100	60	40	76.48	142	moderate	120	80	40	96.48	no	120	70	50	90.6	-2.79021	-2.7984	-3.63624	-6.36199	-11.0079	-0.118497	-2.88871
1601	Pharmaceutical	yes	female	female	26	no	betw < 1,500 and 4,500	blue-collar	Unionized	permanent	morning	morning	no	Occasionally (2 to 5 times per year)	yes	yes	12	8	110	80	30	92.36	126	moderate	100	65	35	79.42	yes	120	70	50	90.6	-10.7902	0.201601	-3.82431	9.63801	-8.00795	0.262913	3.11129
1602	Pharmaceutical	yes	female	female	40	no	betw 4,501 and 10,500	white-collar	Non-unionized	permanent	morning	morning	no	No, I never drink	no	no	13	12	110	80	30	92.36	183	light	110	80	30	92.36	yes					3.20979	0.201601	10.0696	-6.36199		-0.239865	-2.88871
1603	Pharmaceutical	yes	female	female	48	yes	betw 4,501 and 10,500	blue-collar	Unionized	permanent	morning	morning	no	No, I never drink	no	no	11	9	110	70	40	86.48	177	moderate	120	80	40	96.48	yes	120	80	40	96.48	11.2098	-2.7984	-4.26199	-2.36199	6.99205	-0.147801	-2.88871
1604	Pharmaceutical	yes	male	male	27	no	betw 4,501 and 10,500	white-collar	Contractor	permanent	morning	morning	yes	Occasionally (2 to 5 times per year)	yes	no	12	13	110	70	40	86.48	122	light	120	80	40	96.48	no					-9.79021	4.2016	0.6571	-3.36199	-13.0079	0.111597	-1.88871
1605	Pharmaceutical	yes	male	male	38	no	betw 4,501 and 10,500	white-collar	Non-unionized	permanent	morning	morning	no	Occasionally (2 to 5 times per year)	yes	no	12	12	120	80	40	96.48	162	light	140	100	40	116.48	no					1.20979	0.201601	-3.39481	-3.36199	8.99205	-0.092856	-2.88871
1606	Pharmaceutical	yes	male	male	28	yes	betw < 1,500 and 4,500	blue-collar	Unionized	permanent	morning	morning	yes	Occasionally (2 to 5 times per year)	yes	no	10	12	120	80	40	96.48	50	light					no					-8.79021	-2.7984	0.433805	-9.36199		0.0202662	-2.88871
1607	Pharmaceutical	yes	male	male	32	yes	betw 4,501 and 10,500	blue-collar	Unionized	permanent	morning	morning	yes	Occasionally (2 to 5 times per year)	yes	no	15	16	110	70	40	86.48	160	light					no					-4.79021	-2.7984	1.44489	-19.362	21.9921	-0.19542	-2.88871
1608	Pharmaceutical	yes	male	male	29	yes	betw 10,501 and > 16,500	white-collar	Non-unionized	permanent	morning	morning	no	Yes, frequently, at least once per month	yes	no	16	12	110	60	50	80.6	139	light	120	80	40	96.48	yes					-7.79021	4.2016	-2.56205	2.63801	-0.00794702	-0.117901	-2.88871
1609	Pharmaceutical	yes	male	male	30	no	betw 10,501 and > 16,500	white-collar	Non-unionized	permanent	morning	morning	yes	Yes, frequently, at least once per month	yes	no	12	12	120	70	50	90.6	144	light	110	80	30	92.36	yes	120	80	40	96.48	-6.79021	4.2016	-3.04484	-7.36199	4.99205	-0.0120867	-2.88871
1610	Pharmaceutical	yes	female	female	46	no	betw 4,501 and 10,500	blue-collar	Unionized	permanent	else	night/evening/mixed	no	Occasionally (2 to 5 times per year)	yes	no	13	13	130	90	40	106.48	160	moderate	130	80	50	100.6	yes	130	90	40	106.48	9.20979	-2.7984	1.10169	-4.36199	-0.00794702	-0.256026	-2.88871
1611	Pharmaceutical	yes	male	male	33	yes	betw < 1,500 and 4,500	blue-collar	Unionized	permanent	morning	morning	no	Occasionally (2 to 5 times per year)	yes	no	13	10	110	80	30	92.36	50	moderate	120	80	40	96.48	no	120	70	50	90.6	-3.79021	-2.7984	-2.50253	4.63801		0.195056	-2.88871
1612	Pharmaceutical	yes	female	female	41	yes	betw < 1,500 and 4,500	blue-collar	Non-unionized	permanent	else	night/evening/mixed	no	Occasionally (2 to 5 times per year)	yes	no	15	12	120	80	40	96.48	178	moderate	100	70	30	82.36	no	120	80	40	96.48	4.20979	-2.7984	0.772056	-10.362	41.9921	-0.24444	-2.88871
1613	Pharmaceutical	yes	male	male	36	yes	betw < 1,500 and 4,500	blue-collar	Unionized	permanent	morning	morning	no	Occasionally (2 to 5 times per year)	yes	no	12	11	110	70	40	86.48	136	moderate					yes					-0.79021	0.201601	-5.29321	-9.36199	0.992053	-0.0287535	-2.88871
1614	Pharmaceutical	yes	female	female	36	no	betw 4,501 and 10,500	blue-collar	Unionized	permanent	morning	morning	no	Occasionally (2 to 5 times per year)	yes	no	12	8	130	90	40	106.48	159		120	80	40	96.48	no	110	85	25	95.3	-0.79021	-2.7984	4.68487	9.63801	20.9921	-0.0906582	-0.888713
1615	Pharmaceutical	yes	male	male	41	yes	betw 10,501 and > 16,500	white-collar	Non-unionized	permanent	morning	morning	no	Occasionally (2 to 5 times per year)	yes	no	12	13	110	70	40	86.48	120	moderate					yes					4.20979	4.2016	2.24829	-12.362	-13.0079	-0.164412	-2.88871
1616	Pharmaceutical	yes	male	male	31	no	betw 10,501 and > 16,500	white-collar	Non-unionized	temporary	morning	morning	no	Occasionally (2 to 5 times per year)	yes	no	12	12	120	80	40	96.48	171	moderate					yes					-5.79021	4.2016	1.6013	-12.362	41.9921	-0.125245	-2.88871
1617	Pharmaceutical	yes	male	male	62	yes	betw 4,501 and 10,500	blue-collar	Unionized	permanent	morning	morning	no	Occasionally (2 to 5 times per year)	yes	no	12	12	130	90	40	106.48	174		120	80	40	96.48	no					25.2098	-2.7984	-1.50093	-6.36199	51.9921	-0.213438	-2.88871
1619	Pharmaceutical	yes	male	male	44	no	betw 4,501 and 10,500	blue-collar	Non-unionized	permanent	else	night/evening/mixed	no	No, I never drink	no	no	16	16	110	60	50	80.6	167	light	120	80	40	96.48	no					7.20979	-2.7984	2.55391	10.638	19.9921	-0.424587	-2.88871
1620	Pharmaceutical	yes	male	male	48	yes	betw 10,501 and > 16,500	white-collar	Non-unionized	permanent	else	night/evening/mixed	no	Occasionally (2 to 5 times per year)	yes	no	15	12	120	80	40	96.48	244	light					yes	100	70	30	82.36	11.2098	4.2016	-3.27569	6.63801	91.9921	-0.0199815	-2.88871
1621	Pharmaceutical	yes	male	male	38	yes	betw < 1,500 and 4,500	blue-collar	Unionized	permanent	morning	morning	no	Yes, frequently, at least once per month	yes	no	11	16	110	70	40	86.48	174	light	110	80	30	92.36	yes	100	70	30	82.36	1.20979	-5.7984	-0.757325	-13.362	-5.00795	0.10761	5.11129
1622	Pharmaceutical	yes	male	male	31	yes	betw 10,501 and > 16,500	blue-collar	Non-unionized	permanent	else	night/evening/mixed	no	Occasionally (2 to 5 times per year)	yes	no	12	15	130	80	50	100.6	189	light					no					-5.79021	8.2016	2.53749	-10.362		0.0426751	-2.88871
1623	Pharmaceutical	yes	male	male	29	no	betw 10,501 and > 16,500	white-collar	Non-unionized	permanent	morning	morning	no	Occasionally (2 to 5 times per year)	yes	no	11	14	110	70	40	86.48	139						yes					-7.79021	4.2016	0.318542	-1.36199	-10.0079	-0.130379	-2.88871
1624	Pharmaceutical	yes	female	female	26	no	betw 10,501 and > 16,500	white-collar	Non-unionized	temporary	else	night/evening/mixed	no	Occasionally (2 to 5 times per year)	yes	no	14	16	110	80	30	92.36	120	light	110	80	30	92.36	yes	100	60	40	76.48	-10.7902	4.2016	-2.98814	-9.36199		-0.0763725	-2.88871
1625	Pharmaceutical	yes	female	female	34	no	betw 10,501 and > 16,500	white-collar	Non-unionized	permanent	morning	morning	no	Occasionally (2 to 5 times per year)	yes	no	11	12	120	80	40	96.48	130	light	120	70	50	90.6	yes	100	60	40	76.48	-2.79021	4.2016	-4.28386	-12.362	-16.0079	-0.0906582	-2.88871
1626	Pharmaceutical	yes	female	female	28	no	betw 4,501 and 10,500	white-collar	Non-unionized	temporary	morning	morning	no	Occasionally (2 to 5 times per year)	yes	no	12	12	90	60	30	72.36	200	light					yes					-8.79021	0.201601	-3.92113	27.638	65.9921	-0.043905	-2.88871
1627	Pharmaceutical	yes	male	male	31	yes	betw < 1,500 and 4,500	blue-collar	Unionized	temporary	morning	morning	no	No, I never drink	no	no	12	11	120	80	40	96.48	178	moderate	120	80	40	96.48	no	110	80	30	92.36	-5.79021	0.201601	-1.68111	-18.362	-3.00795	-0.272343	-2.88871
1628	Pharmaceutical	yes	male	male	46	no	betw 10,501 and > 16,500	white-collar	Non-unionized	permanent	morning	morning	no	Occasionally (2 to 5 times per year)	yes	no	12	12	110	60	50	80.6	108	light					no					9.20979	4.2016	-2.14813	-8.36199	-20.0079	-0.112087	-2.88871
1629	Pharmaceutical	yes	male	male	31	no	betw 10,501 and > 16,500	white-collar	Non-unionized	permanent	morning	morning	no	Occasionally (2 to 5 times per year)	yes	no	13	16	130	90	40	106.48	124	light	110	80	30	92.36	yes	110	80	30	92.36	-5.79021	4.2016	0.33427	-9.36199	-9.00795	-0.212087	-2.88871
1630	Pharmaceutical	yes	male	male	48	yes	betw 4,501 and 10,500	blue-collar	Unionized	permanent	morning	morning	no	No, I never drink	no	no	12	12	110	60	50	80.6	147	moderate	120	80	40	96.48	no					11.2098	-5.7984	-3.19367	-1.36199	22.9921	-0.156204	-2.88871
1631	Pharmaceutical	yes	female	female	29	no	betw 4,501 and 10,500	blue-collar	Non-unionized	permanent	morning	morning	no	Occasionally (2 to 5 times per year)	yes	no	12	11	110	80	30	92.36	125	moderate	110	70	40	86.48	yes					-7.79021	4.2016	-5.21895	-14.362	-25.0079	-0.043905	-2.88871
1632	Pharmaceutical	yes	female	female	40	yes	betw 4,501 and 10,500	white-collar	Unionized	permanent	morning	morning	no	Yes, frequently, at least once per month	yes	no	15	12	110	70	40	86.48	247	moderate	120	80	40	96.48	yes					3.20979	-2.7984	-0.491776	13.638		0.0681458
1633	Pharmaceutical	yes	female	female	42	no	betw 4,501 and 10,500	blue-collar	Unionized	permanent	morning	morning	yes	Occasionally (2 to 5 times per year)	yes	no	13	11	110	70	40	86.48	176	moderate	110	70	40	86.48	yes					5.20979	-2.7984	0.802705	-9.36199	7.99205	-0.105989	-2.88871
1634	Pharmaceutical	yes	female	female	51	no	betw < 1,500 and 4,500	blue-collar	Unionized	permanent	morning	morning	no	Occasionally (2 to 5 times per year)	yes	no	14	12	110	70	40	86.48	138	light	110	70	40	86.48	yes	100	65	35	79.42	14.2098	0.201601	-3.95662	-16.362	-18.0079	0.137913	-2.88871
1635	Pharmaceutical	yes	male	male	34	no	betw < 1,500 and 4,500	blue-collar	Non-unionized	permanent	morning	morning	no	Occasionally (2 to 5 times per year)	yes	no	8	10	110	80	30	92.36	135	moderate	120	80	40	96.48	yes	100	80	20	88.24	-2.79021	-2.7984	-5.52499	-11.362		0.0063343	3.11129
1636	Pharmaceutical	yes	female	female	41	yes	betw < 1,500 and 4,500	white-collar	Unionized	permanent	else	night/evening/mixed	no	Occasionally (2 to 5 times per year)	yes	no	15	14	110	70	40	86.48	148	light	110	80	30	92.36	no	100	70	30	82.36	4.20979	-2.7984	0.221631	-11.362	-3.00795	0.113523	22.1113
1637	Pharmaceutical	yes	female	female	29	yes	betw 10,501 and > 16,500	white-collar	Non-unionized	permanent	morning	night/evening/mixed	no	Occasionally (2 to 5 times per year)	yes	no	11	12	110	80	30	92.36	166	light					yes					-7.79021	4.2016	-4.1612	-11.362	-2.00795	0.234687	-2.88871
1638	Pharmaceutical	yes	male	male	35	no	betw 10,501 and > 16,500	white-collar	Non-unionized	permanent	morning	morning	yes	Occasionally (2 to 5 times per year)	yes	no	12	12	120	80	40	96.48	119	light	110	80	30	92.36	yes	110	70	40	86.48	-1.79021	4.2016	-2.78404	-17.362	-20.0079	-0.10533	-2.88871
1639	Pharmaceutical	yes	female	female	48	yes	betw 10,501 and > 16,500	white-collar	Non-unionized	permanent	morning	morning	no	No, I never drink	no	no	11	11	110	70	40	86.48	184	light					yes					11.2098	4.2016	-4.43572	-16.362	5.99205	-0.0620868	-2.88871
1640	Pharmaceutical	yes	female	female	45	yes	betw < 1,500 and 4,500	blue-collar	Non-unionized	permanent	else	night/evening/mixed	no	Occasionally (2 to 5 times per year)	yes	no	12	16	90	60	30	72.36	159	vigorous					no					8.20979	0.201601	5.68265	-12.362	4.99205	-0.210924	8.11129
1641	Pharmaceutical	yes	female	female	38	yes	betw 10,501 and > 16,500	white-collar	Non-unionized	permanent	morning	morning	no	No, I never drink	no	no	14	12	110	60	50	80.6	146	light					no					1.20979	4.2016	-2.44174	-17.362	-7.00795	-0.117406	-2.88871
1642	Pharmaceutical	yes	male	male	34	no	betw < 1,500 and 4,500	blue-collar	Non-unionized	permanent	morning	morning	no	Occasionally (2 to 5 times per year)	yes	no	11	14	110	60	50	80.6	50	vigorous					no					-2.79021	-2.7984	-0.437005	-14.362		0.0838591	-2.88871
1643	Pharmaceutical	yes	female	female	32	yes	betw < 1,500 and 4,500	white-collar	Non-unionized	permanent	morning	morning	no	Occasionally (2 to 5 times per year)	yes	no	13	13	110	80	30	92.36	183	moderate	120	70	50	90.6	yes					-4.79021	0.201601	1.44489	-10.362	8.99205	-0.225723	-2.88871
1644	Pharmaceutical	yes	female	female	27	no	betw 10,501 and > 16,500	white-collar	Non-unionized	permanent	morning	morning	no	Occasionally (2 to 5 times per year)	yes	no	11	10	110	70	40	86.48	165	light	120	80	40	96.48	yes					-9.79021	4.2016	2.02091	-2.36199	-23.0079	0.218994	-1.88871
1645	Pharmaceutical	yes	male	male	39	no	betw 10,501 and > 16,500	white-collar	Non-unionized	permanent	morning	morning	no	Occasionally (2 to 5 times per year)	yes	no	13	11	120	80	40	96.48	157						yes					2.20979	4.2016	-0.359931	5.63801	18.9921	-0.24845	-2.88871
1646	Pharmaceutical	yes	female	female	29	no	betw 10,501 and > 16,500	white-collar	Non-unionized	permanent	morning	morning	yes	Occasionally (2 to 5 times per year)	yes	no	11	7	110	70	40	86.48	103	light					yes					-7.79021	4.2016	-3.17075	-13.362	-41.0079	-0.00494391	-2.88871
1647	Pharmaceutical	yes	female	female	46	no	betw 4,501 and 10,500	white-collar	Non-unionized	permanent	morning	morning	no	No, I never drink	no	no	11	10	120	70	50	90.6	121		110	70	40	86.48	yes					9.20979	0.201601	-2.7835	-21.362	-19.0079	0.397172	2.11129
1648	Pharmaceutical	yes	male	male	34	no	betw 10,501 and > 16,500	white-collar	Non-unionized	permanent	morning	morning	no	Occasionally (2 to 5 times per year)	yes	no	11	13	130	90	40	106.48	144	moderate	120	80	40	96.48	yes	120	80	40	96.48	-2.79021	0.201601	1.03238	-6.36199	2.99205	0.34844	-2.88871
1649	Pharmaceutical	yes	female	female	40	yes	betw 4,501 and 10,500	white-collar	Non-unionized	permanent	morning	morning	no	Occasionally (2 to 5 times per year)	yes	no	12	12	100	70	30	82.36	237	moderate					yes					3.20979	0.201601	-0.946295	-5.36199	74.9921	0.0521989	-2.88871
1650	Pharmaceutical	yes	male	male	31	no	betw 10,501 and > 16,500	white-collar	Non-unionized	permanent	morning	morning	no	No, I never drink	no	no	12	16	110	70	40	86.48	103	moderate	120	80	40	96.48	yes					-5.79021	4.2016	-6.77693	-13.362		-0.24845	-2.88871
1651	Pharmaceutical	yes	male	male	26	no	betw < 1,500 and 4,500	blue-collar	Unionized	permanent	morning	night/evening/mixed	no	Occasionally (2 to 5 times per year)	yes	no	11	12	120	85	35	99.42	194	moderate					no					-10.7902	0.201601	3.85904	-1.36199	59.9921	0.241361	-2.88871
1653	Pharmaceutical	yes	female	female	43	no	betw < 1,500 and 4,500	blue-collar	Non-unionized	permanent	morning	morning	no	No, I never drink	no	no	12	12	120	80	40	96.48	147						no					6.20979	-2.7984	-5.89461	-4.36199		-0.00494391	0.111287
1654	Pharmaceutical	yes	female	female	48	no	betw < 1,500 and 4,500	blue-collar	Non-unionized	permanent	morning	night/evening/mixed	yes	No, I never drink	no	no	12	12	140	90	50	110.6	175	light					no					11.2098	-5.7984	5.66094	2.63801	27.9921	0.0790897	-2.88871
1655	Pharmaceutical	yes	female	female	47	no	betw < 1,500 and 4,500	blue-collar	Non-unionized	permanent	morning	morning	no	Occasionally (2 to 5 times per year)	yes	no	9	9	120	80	40	96.48	135						no					10.2098	-2.7984	-2.44174	3.63801	5.99205	0.0823576	-2.88871
1656	Pharmaceutical	yes	female	female	51	yes	betw < 1,500 and 4,500	blue-collar	Non-unionized	permanent	morning	morning	no	Occasionally (2 to 5 times per year)	yes	no	10	12	110	80	30	92.36	219	moderate					no					14.2098	-2.7984	5.66094	2.63801	58.9921	-0.112087	-2.88871
1657	Pharmaceutical	yes	female	female	52	no	betw < 1,500 and 4,500	blue-collar	Non-unionized	permanent	morning	morning	no	No, I never drink	no	no	12	8	130	85	45	103.54	194	light					no					15.2098	-5.7984	-1.09979	-6.36199	50.9921	0.259864	-2.88871
1658	Pharmaceutical	yes	female	female	31	yes	betw 10,501 and > 16,500	white-collar	Non-unionized	permanent	morning	morning	yes	No, I never drink	no	no	16	12	120	80	40	96.48	147	light	120	80	40	96.48	yes					-5.79021	4.2016	-0.874045	-3.36199	-22.0079	-0.0620868	-2.88871
1659	Pharmaceutical	yes	female	female	31	no	betw < 1,500 and 4,500	blue-collar	Unionized	permanent	morning	night/evening/mixed	yes	Occasionally (2 to 5 times per year)	yes	no	12	13	120	90	30	102.36	50	light					yes					-5.79021	0.201601	-2.11245	-2.36199		0.0470042	-2.88871
1660	Pharmaceutical	yes	male	male	33	no	betw 10,501 and > 16,500	white-collar	Non-unionized	permanent	morning	night/evening/mixed	no	Occasionally (2 to 5 times per year)	yes	no	12	15	120	80	40	96.48	122	light					yes					-3.79021	4.2016	-4.37471	-15.362		-0.130379	11.1113
1661	Pharmaceutical	yes	female	female	28	no	betw 10,501 and > 16,500	white-collar	Non-unionized	permanent	morning	night/evening/mixed	no	No, I never drink	no	no	11	12	110	70	40	86.48	147	moderate					yes					-8.79021	4.2016	0.455724	26.638	8.99205	-0.167642	19.1113
1662	Pharmaceutical	yes	female	female	37	no	betw < 1,500 and 4,500	blue-collar	Non-unionized	permanent	else	night/evening/mixed	no	No, I never drink	no	no	9	12	150	90	60	114.72	179	light					no					0.20979	-2.7984	7.44919	-12.362	3.99205	-0.112087	-2.88871
1663	Pharmaceutical	yes	male	male	38	yes		blue-collar	Non-unionized	permanent	morning	morning	no	Occasionally (2 to 5 times per year)	yes	no	13	15	120	80	40	96.48	106	moderate					no					1.20979	-2.7984	1.57685		-44.0079	-0.180269	-2.88871
1664	Pharmaceutical	yes	female	female	39	no	betw 10,501 and > 16,500	white-collar	Non-unionized	permanent	morning	morning	no	Occasionally (2 to 5 times per year)	yes	no	12	12	110	70	40	86.48	150	moderate					yes					2.20979	4.2016	-3.55004	7.63801	5.99205	-0.122956	-2.88871
1665	Pharmaceutical	yes	male	male	50	yes	betw < 1,500 and 4,500	blue-collar	Unionized	permanent	morning	morning	no	No, I never drink	no	yes	14	16	130	80	50	100.6	213	light	130	80	50	100.6	no	140	100	40	116.48	13.2098	-2.7984	4.20824	-5.36199	47.9921	-0.078303	-2.88871
1666	Pharmaceutical	yes	male	male	46	yes	betw < 1,500 and 4,500	blue-collar	Unionized	permanent	morning	morning	no	Occasionally (2 to 5 times per year)	yes	no	14	16	110	70	40	86.48	140	light	120	70	50	90.6	no					9.20979	-2.7984	-1.88644	3.63801	5.99205	-0.078303	-2.88871
1667	Pharmaceutical	yes	female	female	30	yes	betw < 1,500 and 4,500	blue-collar	Unionized	permanent	morning	morning	no	Occasionally (2 to 5 times per year)	yes	no	15	16	110	60	50	80.6	182	moderate					no					-6.79021	-2.7984	0.97993	-35.362	15.9921	-0.230508	-2.88871
1668	Pharmaceutical	yes	female	female	52	yes	betw 4,501 and 10,500	blue-collar	Non-unionized	permanent	morning	night/evening/mixed	no	No, I never drink	no	no	12	16	130	90	40	106.48	176	moderate	120	70	50	90.6	yes					15.2098	-2.7984	-0.0740953	-12.362	40.9921	-0.19542	-2.88871
1669	Pharmaceutical	yes	male	male	31	yes	betw 10,501 and > 16,500	white-collar	Non-unionized	permanent	morning	night/evening/mixed	no	Occasionally (2 to 5 times per year)	yes	no	12	13	110	70	40	86.48	185	light					yes					-5.79021	4.2016	0.948801	-7.36199	31.9921	0.0823576	-2.88871
1670	Pharmaceutical	yes	male	male	27	no	betw 10,501 and > 16,500	white-collar	Non-unionized	permanent	morning	night/evening/mixed	no	No, I never drink	no	no	12	13	110	80	30	92.36	175	moderate					yes					-9.79021	4.2016	-1.47657	-16.362	-3.00795	0.110886	-2.88871
1671	Pharmaceutical	yes	female	female	27	no	betw 10,501 and > 16,500	white-collar	Non-unionized	permanent	morning	morning	no	Occasionally (2 to 5 times per year)	yes	no	10	11	100	70	30	82.36	180	moderate					yes					-9.79021	4.2016	-0.0740953	-9.36199		0.10343	11.1113
1672	Pharmaceutical	yes	male	male	45	yes	betw 4,501 and 10,500	white-collar	Non-unionized	permanent	morning	morning	no	Yes, frequently, at least once per month	yes	no	12	12	140	90	50	110.6	156	light					no					8.20979	4.2016	-4.29215	-11.362	-9.00795	-0.159384	-2.88871
1673	Pharmaceutical	yes	male	male	42	yes	betw 10,501 and > 16,500	white-collar	Non-unionized	permanent	morning	morning	no	Occasionally (2 to 5 times per year)	yes	yes	12	12	110	80	30	92.36	141	light					yes					5.20979	4.2016	1.56117	7.63801		-0.209913	-2.88871
1674	Pharmaceutical	yes	female	female	38	yes	betw 10,501 and > 16,500	white-collar	Non-unionized	permanent	morning	morning	no	Occasionally (2 to 5 times per year)	yes	no	12	12	140	90	50	110.6	260	light					yes					1.20979	4.2016	0.300659	7.63801	100.992	0.0879132	-2.88871
1675	Pharmaceutical	yes	female	female	38	no	betw 10,501 and > 16,500	white-collar	Non-unionized	permanent	else	night/evening/mixed	yes	Occasionally (2 to 5 times per year)	yes	no	10	11	110	70	40	86.48	127	light					yes					1.20979	4.2016	-2.50224	30.638	-25.0079	0.109342	-2.88871
1678	Pharmaceutical	yes	male	male	50	yes	betw 10,501 and > 16,500	white-collar	Non-unionized	permanent	else	accumulated	yes	Occasionally (2 to 5 times per year)	yes	no	15	16	120	80	40	96.48	194	moderate					yes					13.2098	4.2016	4.95829	-12.362	55.9921	-0.33936	-2.88871
1679	Pharmaceutical	yes	male	male	30	no	betw 10,501 and > 16,500	white-collar	Non-unionized	permanent	morning	morning	no	Occasionally (2 to 5 times per year)	yes	no	14	12	110	80	30	92.36	185	vigorous					yes					-6.79021	4.2016	-2.78404	-3.36199	52.9921	0.337913	142.111
1680	Pharmaceutical	yes	female	female	46	no	betw < 1,500 and 4,500	blue-collar	Non-unionized	permanent	else	night/evening/mixed	no	Occasionally (2 to 5 times per year)	yes	no	11	8	110	80	30	92.36	148	light					no					9.20979	-2.7984	-1.18976	10.638	-13.0079	-0.104511
1682	Pharmaceutical	yes	female	female	44	no	betw < 1,500 and 4,500	blue-collar	Unionized	permanent	morning	morning	no	No, I never drink	no	no	13	16	110	70	40	86.48	158	moderate	110	70	40	86.48	yes	120	80	40	96.48	7.20979	0.201601	-2.54527	-5.36199	-14.0079	-0.321546	27.1113
1683	Pharmaceutical	yes	male	male	48	no	betw 10,501 and > 16,500	white-collar	Non-unionized	permanent	else	night/evening/mixed	no	Occasionally (2 to 5 times per year)	yes	no	16	16	110	70	40	86.48	128	vigorous	110	80	30	92.36	yes					11.2098	8.2016	5.93512	-5.36199	-1.00795	-0.351448	-2.88871
1684	Pharmaceutical	yes	female	female	41	no	betw 10,501 and > 16,500	white-collar	Non-unionized	permanent	morning	morning	no	Occasionally (2 to 5 times per year)	yes	no	11	10	100	70	30	82.36	185	light					yes					4.20979	8.2016	-4.28386	13.638	50.9921	0.0681458	-2.88871
1685	Pharmaceutical	yes	male	male	35	no	betw 10,501 and > 16,500	white-collar	Non-unionized	permanent	morning	night/evening/mixed	no	Occasionally (2 to 5 times per year)	yes	yes	10	10	120	80	40	96.48	147	light					yes					-1.79021	4.2016	-1.84978	-20.362	-31.0079	-0.144695	-2.88871
1686	Pharmaceutical	yes	male	male	33	yes	betw 10,501 and > 16,500	white-collar	Non-unionized	permanent	morning	night/evening/mixed	no	Occasionally (2 to 5 times per year)	yes	no	11	11	110	70	40	86.48	127	light					yes					-3.79021	4.2016	5.13581	10.638	-5.00795	0.352199	3.11129
1687	Pharmaceutical	yes	male	male	31	no	betw < 1,500 and 4,500	blue-collar	Unionized	permanent	morning	night/evening/mixed	no	Occasionally (2 to 5 times per year)	yes	no	13	13	120	90	30	102.36	169	light					no					-5.79021	-2.7984	-0.116833	-9.36199	25.9921	0.195056	-2.88871
1688	Pharmaceutical	yes	female	female	46	no	betw < 1,500 and 4,500	blue-collar	Unionized	permanent	morning	morning	no	No, I never drink	no	no	16	16	120	70	50	90.6	167	moderate					no	120	80	40	96.48	9.20979	-2.7984	-1.71775	19.638	29.9921	-0.19542	-2.88871
1689	Pharmaceutical	yes	male	male	46	no	betw 10,501 and > 16,500	white-collar	Non-unionized	permanent	morning	morning	no	No, I never drink	no	no	11	12	120	80	40	96.48	147	light					no					9.20979	4.2016	0.20173	-7.36199	0.992053	0.0521989	-2.88871
1690	Pharmaceutical	yes	male	male	34	no	betw 4,501 and 10,500	blue-collar	Unionized	permanent	morning	morning	yes	Yes, frequently, at least once per month	yes	no	13	12	110	80	30	92.36	164	moderate					no					-2.79021	-2.7984	2.61119	-18.362	-9.00795	-0.074208
1700	Tools manufacture	no	female	female	45	no	betw < 1,500 and 4,500	blue-collar	Unionized	permanent	else	night/evening/mixed	no	No, I never drink	no	no	10	12	120	80	40	96.48	136	moderate	120	70	50	90.6	no	120	70	50	90.6	8.20979	-2.7984	0.846868	-6.36199	-52.0079	-0.067215	-2.88871
1701	Tools manufacture	no	female	female	44	no	betw < 1,500 and 4,500	blue-collar	Non-unionized	permanent	morning	morning	yes	Occasionally (2 to 5 times per year)	yes	no	13	16	130	80	50	100.6	50	vigorous	120	80	40	96.48	no	120	80	40	96.48	7.20979	-2.7984	11.1071	-11.362		-0.0620868	-2.88871
1702	Tools manufacture	no	female	female	43	yes	betw < 1,500 and 4,500	blue-collar	Unionized	permanent	morning	morning	no	Occasionally (2 to 5 times per year)	yes	no	12	12	110	80	30	92.36	103	vigorous	120	100	20	108.24	no	110	80	30	92.36	6.20979	-2.7984	-1.55941	9.63801	-41.0079	0.109342	-2.88871
1703	Tools manufacture	no	female	female	49	no	betw < 1,500 and 4,500	blue-collar	Unionized	permanent	morning	morning	no	No, I never drink	no	no	16	16	130	90	40	106.48	101	vigorous	120	80	40	96.48	no	140	80	60	104.72	12.2098	-5.7984	-2.12866	4.63801	-30.0079	-0.0176423	-2.88871
1704	Tools manufacture	no	female	female	60	yes	betw < 1,500 and 4,500	blue-collar	Unionized	permanent	morning	morning	no	No, I never drink	no	yes	10	12	120	80	40	96.48	128	moderate					no					23.2098	-2.7984	11.1091	16.638	-21.0079	-0.212087	-2.88871
1705	Tools manufacture	no	female	female	52	yes	betw < 1,500 and 4,500	blue-collar	Non-unionized	permanent	morning	morning	no	No, I never drink	no	yes	13	16	120	80	40	96.48	147	vigorous	120	80	40	96.48	no	100	80	20	88.24	15.2098	-5.7984	-0.259581	8.63801	-35.0079	-0.0679691	-2.88871
1706	Tools manufacture	no	female	female	54	yes	betw < 1,500 and 4,500	blue-collar	Unionized	permanent	morning	night/evening/mixed	no	No, I never drink	no	yes	7	12	120	80	40	96.48	146	moderate	140	100	40	116.48	no	170	110	60	134.72	17.2098	-5.7984	6.54374	-4.36199	-14.0079	0.10761	-2.88871
1707	Tools manufacture	no	female	female	47	no	betw < 1,500 and 4,500	blue-collar	Unionized	permanent	else	night/evening/mixed	no	Occasionally (2 to 5 times per year)	yes	yes	12	12	140	90	50	110.6	50	vigorous	140	100	40	116.48	no	160	120	40	136.48	10.2098	-2.7984	13.0124	14.638		-0.24845	-2.88871
1708	Tools manufacture	no	female	female	40	no	betw < 1,500 and 4,500	blue-collar	Unionized	permanent	morning	morning	no	No, I never drink	no	no	9	12	110	70	40	86.48	130	moderate	120	80	40	96.48	no	130	80	50	100.6	3.20979	-2.7984	-4.57053	-4.36199	-13.0079	-0.156204	-2.88871
1709	Tools manufacture	no	female	female	39	no	betw < 1,500 and 4,500	blue-collar	Unionized	permanent	morning	morning	no	No, I never drink	no	no	9	12	120	80	40	96.48	50	moderate	110	70	40	86.48	no	110	70	40	86.48	2.20979	-2.7984	10.0067	26.638		-0.156204	-2.88871
1710	Tools manufacture	no	female	female	33	no	betw < 1,500 and 4,500	white-collar	Non-unionized	permanent	morning	morning	no	Occasionally (2 to 5 times per year)	yes	no	11	9	120	80	40	96.48	50	light	100	70	30	82.36	no	120	85	35	99.42	-3.79021	0.201601	6.00971	0.638009		0.266118	-2.88871
1711	Tools manufacture	no	female	female	56	no	betw < 1,500 and 4,500	blue-collar	Unionized	permanent	morning	morning	no	No, I never drink	no	no	12	12	120	80	40	96.48	128	moderate	130	80	50	100.6	no	140	90	50	110.6	19.2098	-5.7984	3.39532	-12.362	-44.0079	-0.0989289	-2.88871
1712	Tools manufacture	no	female	female	39	no	betw < 1,500 and 4,500	blue-collar	Non-unionized	permanent	morning	morning	no	No, I never drink	no	no	16	4	120	80	40	96.48	107	moderate	120	70	50	90.6	no	120	70	50	90.6	2.20979	-5.7984	5.17413	22.638	-44.0079	0.0568321	-2.88871
1713	Tools manufacture	no	female	female	53	yes	betw < 1,500 and 4,500	blue-collar	Unionized	permanent	morning	morning	no	Occasionally (2 to 5 times per year)	yes	no	14	16	120	90	30	102.36	117	vigorous	120	80	40	96.48	no	130	80	50	100.6	16.2098	-5.7984	2.10539	19.638	-41.0079	-0.0620868	-2.88871
1714	Tools manufacture	no	female	female	34	yes	betw 4,501 and 10,500	white-collar	Non-unionized	permanent	morning	morning	no	No, I never drink	no	no	10	12	140	80	60	104.72	50	light	110	80	30	92.36	no	120	80	40	96.48	-2.79021	0.201601	-1.34602	-2.36199		0.484067	-2.88871
1715	Tools manufacture	no	female	female	42	no	betw 4,501 and 10,500	white-collar	Non-unionized	permanent	morning	morning	no	No, I never drink	no	no	16	12	120	80	40	96.48	131	moderate	120	70	50	90.6	no	100	60	40	76.48	5.20979	0.201601	7.39139	7.63801	-20.0079	0.193469	-2.88871
1716	Tools manufacture	no	female	female	40	yes	betw 4,501 and 10,500	white-collar	Non-unionized	permanent	morning	morning	no	Occasionally (2 to 5 times per year)	yes	no	16	16	130	80	50	100.6	50	moderate	110	80	30	92.36	no					3.20979	0.201601	0.455724	-8.36199		-0.0176423	-2.88871
1717	Tools manufacture	no	female	female	51	yes	betw < 1,500 and 4,500	blue-collar	Unionized	permanent	morning	morning	no	Occasionally (2 to 5 times per year)	yes	no	10	16	120	80	40	96.48	223	moderate	130	80	50	100.6	no					14.2098	-2.7984	0.9836	2.63801	60.9921	-0.239865	-2.88871
1718	Tools manufacture	no	female	female	59	no	betw < 1,500 and 4,500	blue-collar	Unionized	permanent	morning	morning	no	Occasionally (2 to 5 times per year)	yes	yes	12	13	140	90	50	110.6	161	moderate					no					22.2098	-5.7984	4.74661	-31.362	9.99205	-0.520623	-2.88871
1719	Tools manufacture	no	female	female	52	no	betw < 1,500 and 4,500	blue-collar	Unionized	permanent	else	night/evening/mixed	no	Occasionally (2 to 5 times per year)	yes	no	13	10	130	70	60	94.72	139	light	120	70	50	90.6	no	140	90	50	110.6	15.2098	-5.7984	1.46747	-9.36199	-44.0079	-0.159384	-2.88871
1720	Tools manufacture	no	female	female	31	no	betw < 1,500 and 4,500	blue-collar	Unionized	permanent	morning	morning	no	No, I never drink	no	no	11	11	120	70	50	90.6	127	light	120	80	40	96.48	no	120	80	40	96.48	-5.79021	-2.7984	8.67295	-1.36199	-49.0079	-0.0973809	-2.88871
1721	Tools manufacture	no	female	female	34	no	betw < 1,500 and 4,500	blue-collar	Unionized	permanent	morning	morning	no	Yes, frequently, at least once per month	yes	no	8	9	110	80	30	92.36	144	moderate	120	70	50	90.6	no	110	70	40	86.48	-2.79021	-5.7984	1.41079	3.63801	19.9921	0.0638391	36.1113
1722	Tools manufacture	no	female	female	41	yes	betw < 1,500 and 4,500	blue-collar	Non-unionized	permanent	morning	morning	no	Occasionally (2 to 5 times per year)	yes	no	12	12	110	80	30	92.36	50	vigorous	120	70	50	90.6	no	110	70	40	86.48	4.20979	-2.7984	4.51388	-7.36199		-0.0183368	-2.88871
1723	Tools manufacture	no	female	female	35	no	betw < 1,500 and 4,500	blue-collar	Unionized	permanent	morning	morning	no	Occasionally (2 to 5 times per year)	yes	no	10	12	110	80	30	92.36	110	light	110	80	30	92.36	no					-1.79021	-2.7984	-0.00309614	-5.36199	-32.0079	-0.262087	9.11129
1724	Tools manufacture	no	female	female	47	no	betw < 1,500 and 4,500	blue-collar	Unionized	permanent	else	night/evening/mixed	no	Occasionally (2 to 5 times per year)	yes	no	12	14	130	70	60	94.72	167	light	110	70	40	86.48	no	120	80	40	96.48	10.2098	-5.7984	0.905279	1.63801	1.99205	0.0733971	-2.88871
1725	Tools manufacture	no	female	female	43	yes	betw < 1,500 and 4,500	blue-collar	Unionized	permanent	morning	morning	no	Occasionally (2 to 5 times per year)	yes	no	12	12	130	80	50	100.6	140	light	120	80	40	96.48	no	130	80	50	100.6	6.20979	-5.7984	-2.33905	-3.36199	-38.0079	-0.0679691	-2.88871
1726	Tools manufacture	no	female	female	46	no	betw < 1,500 and 4,500	blue-collar	Unionized	permanent	morning	morning	no	Occasionally (2 to 5 times per year)	yes	no	9	10	130	80	50	100.6	146	vigorous	120	80	40	96.48	no	110	70	40	86.48	9.20979	-2.7984	0.242311	0.638009	-5.00795	0.108501	-2.88871
1727	Tools manufacture	no	female	female	32	no	betw < 1,500 and 4,500	blue-collar	Unionized	permanent	else	night/evening/mixed	no	Occasionally (2 to 5 times per year)	yes	no	6	10	100	70	30	82.36	168	vigorous	100	60	40	76.48	no					-4.79021	-2.7984	1.3415	-18.362		0.237913	-0.888713
1728	Tools manufacture	no	female	female	38	no	betw < 1,500 and 4,500	blue-collar	Unionized	temporary	else	night/evening/mixed	no	No, I never drink	no	yes	8	15	120	90	30	102.36	160	vigorous	120	80	40	96.48	no	130	90	40	106.48	1.20979	-2.7984	5.15147	17.638	30.9921	0.015962	-2.88871
1729	Tools manufacture	no	female	female	46	no	betw < 1,500 and 4,500	blue-collar	Unionized	permanent	morning	morning	no	No, I never drink	no	no	11	13	110	80	30	92.36	152	light	90	60	30	72.36	no	120	80	40	96.48	9.20979	-5.7984	4.7176	1.63801	13.9921	-0.0808368	-2.88871
1730	Tools manufacture	no	female	female	35	yes	betw < 1,500 and 4,500	blue-collar	Unionized	permanent	else	night/evening/mixed	no	Occasionally (2 to 5 times per year)	yes	no	11	12	110	80	30	92.36	137	light	120	80	40	96.48	no	100	80	20	88.24	-1.79021	-2.7984	2.1626	12.638	-7.00795	-0.233515	-2.88871
1731	Tools manufacture	no	female	female	37	yes	betw < 1,500 and 4,500	blue-collar	Non-unionized	permanent	else	night/evening/mixed	no	Occasionally (2 to 5 times per year)	yes	yes	12	16	120	80	40	96.48	203	vigorous					no					0.20979	-2.7984	4.74661	9.63801	45.9921	-0.144138	-2.88871
1732	Tools manufacture	no	female	female	49	no	betw < 1,500 and 4,500	blue-collar	Unionized	permanent	else	night/evening/mixed	yes	No, I never drink	no	yes	11	12	120	80	40	96.48	50	moderate	100	70	30	82.36	no	110	80	30	92.36	12.2098	-5.7984	-4.99701	-6.36199		0.0852817	-2.88871
1733	Tools manufacture	no	female	female	33	no	betw < 1,500 and 4,500	blue-collar	Unionized	permanent	morning	morning	no	No, I never drink	no	no	10	11	110	70	40	86.48	129	moderate	110	80	30	92.36	no	120	80	40	96.48	-3.79021	-2.7984	1.66095	-0.361991	-6.00795	-0.0183368	-2.88871
1734	Tools manufacture	no	female	female	44	no	betw < 1,500 and 4,500	blue-collar	Unionized	permanent	morning	morning	no	No, I never drink	no	no	11	13	120	80	40	96.48	157	vigorous	100	80	20	88.24	no	120	80	40	96.48	7.20979	-2.7984	-1.33114	6.63801	-12.0079	0.245056	-2.88871
1735	Tools manufacture	no	female	female	48	yes	betw < 1,500 and 4,500	blue-collar	Unionized	permanent	morning	morning	no	Occasionally (2 to 5 times per year)	yes	no	15	16	110	80	30	92.36	181	moderate	140	85	55	107.66	no	140	100	40	116.48	11.2098	-2.7984	0.152219	6.63801	-5.00795	0.0609902	-2.88871
1736	Tools manufacture	no	female	female	45	no	betw 4,501 and 10,500	blue-collar	Unionized	permanent	else	night/evening/mixed	no	Occasionally (2 to 5 times per year)	yes	no	12	12	130	80	50	100.6	205	moderate	100	80	20	88.24	no	130	95	35	109.42	8.20979	-2.7984	2.30263	-0.361991	32.9921	-0.132357	-2.88871
1737	Tools manufacture	no	female	female	47	no	betw < 1,500 and 4,500	blue-collar	Unionized	permanent	else	night/evening/mixed	no	Occasionally (2 to 5 times per year)	yes	yes	12	14	130	80	50	100.6	124	vigorous	120	70	50	90.6	no	120	80	40	96.48	10.2098	-2.7984	4.86078	5.63801	-10.0079	-0.20355	15.1113
1738	Tools manufacture	no	female	female	51	no	betw < 1,500 and 4,500	blue-collar	Unionized	permanent	else	night/evening/mixed	no	No, I never drink	no	no	12	12	120	80	40	96.48	152	light	110	80	30	92.36	no	120	70	50	90.6	14.2098	-5.7984	-6.08064	0.638009	-6.00795	-0.0287535	-2.88871
1739	Tools manufacture	no	female	female	31	yes	betw < 1,500 and 4,500	blue-collar	Unionized	permanent	else	night/evening/mixed	yes	Occasionally (2 to 5 times per year)	yes	no	12	13	120	80	40	96.48	134	light					no					-5.79021	-5.7984	0.509723	5.63801	-21.0079	-0.0385574	-2.88871
1740	Tools manufacture	no	female	female	55	yes	betw 4,501 and 10,500	white-collar	Non-unionized	permanent	else	night/evening/mixed	yes	Occasionally (2 to 5 times per year)	yes	no	12	8	120	80	40	96.48	146	moderate	90	60	30	72.36	no	120	70	50	90.6	18.2098	0.201601	4.04939	6.63801	-7.00795	0.0689477	-2.88871
1741	Tools manufacture	no	female	female	46	no	betw < 1,500 and 4,500	blue-collar	Unionized	permanent	else	night/evening/mixed	no	No, I never drink	no	yes	12	12	120	80	40	96.48	158	vigorous					no	120	80	40	96.48	9.20979	0.201601	6.46438	7.63801	-1.00795	0.0441632	4.11129
1742	Tools manufacture	no	male	male	49	yes	betw 4,501 and 10,500	blue-collar	Non-unionized	permanent	else	night/evening/mixed	yes	Occasionally (2 to 5 times per year)	yes	yes	12	16	130	80	50	100.6	50	vigorous	120	70	50	90.6	no	130	80	50	100.6	12.2098	-5.7984	0.143939	18.638		-0.349892	-2.88871
1743	Tools manufacture	no	male	male	54	yes	betw 4,501 and 10,500	white-collar	Non-unionized	permanent	morning	morning	yes	No, I never drink	no	no	16	16	130	80	50	100.6	148	moderate	120	80	40	96.48	no	120	80	40	96.48	17.2098	-2.7984	-4.59415	-8.36199		-0.19542	-2.88871
1744	Tools manufacture	no	male	male	44	no	betw < 1,500 and 4,500	blue-collar	Unionized	permanent	morning	morning	yes	Occasionally (2 to 5 times per year)	yes	no	16	16	110	80	30	92.36	114	light	100	70	30	82.36	no	100	70	30	82.36	7.20979	-5.7984	-0.831944	-2.36199	-25.0079	-0.0398645	-2.88871
1745	Tools manufacture	no	male	male	54	yes	betw < 1,500 and 4,500	blue-collar	Unionized	permanent	morning	morning	no	No, I never drink	no	yes	15	16	140	90	50	110.6	133	moderate	140	90	50	110.6	no	140	90	50	110.6	17.2098	-5.7984	6.83859	-2.36199	-1.00795	-0.187087	-2.88871
1746	Tools manufacture	no	male	male	50	yes	betw < 1,500 and 4,500	blue-collar	Non-unionized	permanent	morning	morning	no	Yes, frequently, at least once per month	yes	no	16	16	110	70	40	86.48	50	moderate	120	80	40	96.48	no	110	70	40	86.48	13.2098	-5.7984	-1.80951	-9.36199		-0.150976	-2.88871
1747	Tools manufacture	no	male	male	51	yes	betw < 1,500 and 4,500	blue-collar	Unionized	permanent	morning	morning	no	No, I never drink	no	yes	12	12	140	100	40	116.48	50	light	140	100	40	116.48	no	140	80	60	104.72	14.2098	-5.7984	3.33698	-9.36199		0.166485	-1.88871
1748	Tools manufacture	no	male	male	58	yes	betw < 1,500 and 4,500	blue-collar	Unionized	permanent	morning	morning	yes	Occasionally (2 to 5 times per year)	yes	no	15	13	140	90	50	110.6	121	vigorous	120	80	40	96.48	no	140	90	50	110.6	21.2098	-5.7984	-1.00572	-17.362	-22.0079	-0.125245	-2.88871
1749	Tools manufacture	no	male	male	57	yes	betw < 1,500 and 4,500	blue-collar	Non-unionized	permanent	morning	morning	no	Occasionally (2 to 5 times per year)	yes	yes	12	16	130	100	30	112.36	136	light	110	90	20	98.24	no	140	95	45	113.54	20.2098	-2.7984	4.86082	1.63801	9.99205	-0.350976	22.1113
1750	Tools manufacture	no	male	male	58	yes	betw 4,501 and 10,500	blue-collar	Non-unionized	permanent	morning	morning	no	Yes, frequently, at least once per month	yes	no	16	16	120	90	30	102.36	131	vigorous	110	80	30	92.36	no	130	90	40	106.48	21.2098	-2.7984	0.692131	-18.362	-3.00795	-0.373198	-2.88871
1751	Tools manufacture	no	male	male	59	no	betw < 1,500 and 4,500	blue-collar	Unionized	permanent	morning	morning	no	Occasionally (2 to 5 times per year)	yes	yes	12	13	140	100	40	116.48	160	moderate	130	80	50	100.6	no	130	80	50	100.6	22.2098	0.201601	4.04133	6.63801	6.99205	0.109342	-2.88871
1752	Tools manufacture	no	male	male	58	no	betw < 1,500 and 4,500	white-collar	Unionized	permanent	morning	morning	no	Occasionally (2 to 5 times per year)	yes	no	15	12	110	80	30	92.36	145	light	120	80	40	96.48	no	130	80	50	100.6	21.2098	-5.7984	-5.42359	6.63801	15.9921	-0.407541	-2.88871
1753	Tools manufacture	no	male	male	58	yes	betw < 1,500 and 4,500	blue-collar	Unionized	permanent	morning	morning	no	Yes, frequently, at least once per month	yes	yes	12	11	130	90	40	106.48	116	moderate	140	80	60	104.72	no	130	90	40	106.48	21.2098	-2.7984	4.45509	-8.36199	-18.0079	0.110886	-2.88871
1754	Tools manufacture	no	male	male	47	yes	betw < 1,500 and 4,500	blue-collar	Unionized	permanent	morning	morning	no	Occasionally (2 to 5 times per year)	yes	no	12	12	130	80	50	100.6	138	moderate	120	80	40	96.48	no	110	80	30	92.36	10.2098	-5.7984	0.556413	11.638	-8.00795	0.0790897	-2.88871
1755	Tools manufacture	no	male	male	40	yes	betw < 1,500 and 4,500	blue-collar	Unionized	permanent	morning	morning	yes	Occasionally (2 to 5 times per year)	yes	yes	11	15	110	80	30	92.36	50	moderate	120	80	40	96.48	no	100	70	30	82.36	3.20979	-2.7984	2.28224	26.638		0.0045799	-2.88871
1756	Tools manufacture	no	male	male	64	yes	betw < 1,500 and 4,500	blue-collar	Unionized	permanent	morning	morning	no	Yes, frequently, at least once per month	yes	yes	13	13	140	80	60	104.72	134	moderate	150	100	50	120.6	no	120	80	40	96.48	27.2098	-5.7984	0.509723	0.638009	5.99205	-0.335771	-2.88871
1757	Tools manufacture	no	male	male	57	yes	betw 4,501 and 10,500	blue-collar	Non-unionized	permanent	morning	morning	yes	Occasionally (2 to 5 times per year)	yes	no	8	14	130	80	50	100.6	50	vigorous	130	70	60	94.72	no	130	90	40	106.48	20.2098	0.201601	-2.89404	-17.362		-0.423062	-2.88871
1758	Tools manufacture	no	male	male	43	no	betw < 1,500 and 4,500	blue-collar	Unionized	permanent	morning	morning	no	No, I never drink	no	no	12	12	90	60	30	72.36	50	moderate	110	70	40	86.48	no	90	60	30	72.36	6.20979	0.201601	-7.17634	-3.36199		0.0689477	-2.88871
1759	Tools manufacture	no	male	male	42	yes	betw 4,501 and 10,500	white-collar	Non-unionized	permanent	morning	morning	no	Occasionally (2 to 5 times per year)	yes	no	12	12	120	80	40	96.48	196	light	110	70	40	86.48	no	110	70	40	86.48	5.20979	-2.7984	-1.56725	-19.362	55.9921	-0.00914562	-2.88871
1760	Tools manufacture	no	male	male	56	yes	betw < 1,500 and 4,500	blue-collar	Non-unionized	permanent	morning	morning	yes	Yes, frequently, at least once per month	yes	no	16	16	130	90	40	106.48	117	moderate	130	80	50	100.6	no	120	80	40	96.48	19.2098	-2.7984	0.560251	-0.361991	-44.0079	-0.112087	-2.88871
1761	Tools manufacture	no	male	male	44	no	betw < 1,500 and 4,500	blue-collar	Unionized	permanent	morning	morning	no	Occasionally (2 to 5 times per year)	yes	no	12	10	110	80	30	92.36	50	moderate	120	80	40	96.48	no	110	70	40	86.48	7.20979	-2.7984	-4.25289	-2.36199		0.397172	-2.88871
1762	Tools manufacture	no	male	male	66	yes	betw < 1,500 and 4,500	blue-collar	Unionized	permanent	morning	morning	yes	No, I never drink	no	no	8	13	120	80	40	96.48	132	moderate	120	70	50	90.6	no	110	70	40	86.48	29.2098	-5.7984	-2.24838	2.63801	-1.00795	0.373207	-2.88871
1763	Tools manufacture	no	male	male	32	no	betw < 1,500 and 4,500	blue-collar	Unionized	permanent	morning	morning	yes	Yes, frequently, at least once per month	yes	no	14	16	120	80	40	96.48	50	vigorous	120	70	50	90.6	no	110	80	30	92.36	-4.79021	-2.7984	2.60126	-8.36199		-0.125245	-2.88871
1764	Tools manufacture	no	male	male	32	yes	betw 4,501 and 10,500	white-collar	Non-unionized	permanent	morning	morning	yes	Occasionally (2 to 5 times per year)	yes	no	11	11	110	80	30	92.36	50	vigorous	120	80	40	96.48	no					-4.79021	4.2016	-3.12206	14.638		-0.0248775	-2.88871
1765	Tools manufacture	no	male	male	23	yes	betw < 1,500 and 4,500	blue-collar	Non-unionized	permanent	else	night/evening/mixed	yes	No, I never drink	no	no	16	15	120	80	40	96.48	116	moderate					no					-13.7902	-2.7984	2.77845	15.638	-25.0079	-0.147801	-2.88871
1766	Tools manufacture	no	male	male	50	no	betw < 1,500 and 4,500	blue-collar	Unionized	permanent	morning	morning	no	Yes, frequently, at least once per month	yes	no	16	16	140	90	50	110.6	145	light	120	80	40	96.48	no	100	70	30	82.36	13.2098	-5.7984	-1.7835	-20.362	-20.0079	-0.39542	-2.88871
1767	Tools manufacture	no	male	male	46	yes	betw 10,501 and > 16,500	white-collar	Non-unionized	permanent	morning	morning	yes	Occasionally (2 to 5 times per year)	yes	no	12	10	120	80	40	96.48	159	moderate	120	80	40	96.48	no	100	70	30	82.36	9.20979	0.201601	-0.661049	-12.362	8.99205	-0.134814	-2.88871
1768	Tools manufacture	no	male	male	34	no	betw < 1,500 and 4,500	white-collar	Unionized	permanent	morning	morning	no	Yes, frequently, at least once per month	yes	no	13	12	120	80	40	96.48	50	moderate	120	80	40	96.48	no	110	80	30	92.36	-2.79021	-2.7984	-0.387696	-11.362		0.200413	-2.88871
1769	Tools manufacture	no	male	male	26	no	betw < 1,500 and 4,500	white-collar	Non-unionized		morning	morning	yes	Occasionally (2 to 5 times per year)	yes	no	10	16	130	80	50	100.6	130	light					no					-10.7902	4.2016	-3.39914	12.638	-7.00795	0.196737	-2.88871
1770	Tools manufacture	no	male	male	42	yes	betw < 1,500 and 4,500	blue-collar	Non-unionized	permanent	morning	morning	yes	Occasionally (2 to 5 times per year)	yes	no	12	12	140	90	50	110.6	50	moderate	130	70	60	94.72	no	110	70	40	86.48	5.20979	-2.7984	2.97841	11.638		-0.112087	-2.88871
1771	Tools manufacture	no	male	male	35	yes	betw < 1,500 and 4,500	blue-collar	Non-unionized	permanent	morning	morning	no	Occasionally (2 to 5 times per year)	yes	no	15	16	120	90	30	102.36	177	light	120	80	40	96.48	no					-1.79021	-2.7984	5.51437	-7.36199		-0.316632	18.1113
1772	Tools manufacture	no	female	female	31	yes	betw 4,501 and 10,500	white-collar	Non-unionized	permanent	else	night/evening/mixed	no	Occasionally (2 to 5 times per year)	yes	no	11	12	110	70	40	86.48	115	light					no					-5.79021	0.201601	3.18083	27.638	-36.0079	0.137913	-2.88871
1773	Tools manufacture	no	female	female	29	yes	betw 4,501 and 10,500	white-collar	Non-unionized	permanent	else	night/evening/mixed	no	Occasionally (2 to 5 times per year)	yes	no	15	16	100	80	20	88.24	160	light					no					-7.79021	4.2016	-3.95062	14.638		-0.00842822	-0.888713
1774	Tools manufacture	no	female	female	27	yes	betw 4,501 and 10,500	white-collar	Non-unionized	permanent	else	night/evening/mixed	no	Occasionally (2 to 5 times per year)	yes	no	13	11	110	80	30	92.36	50		120	80	40	96.48	no	60	40	20	48.24	-9.79021	0.201601	-6.9044	5.63801		-0.0183368	-2.88871
1775	Tools manufacture	no	female	female	29	no	betw 4,501 and 10,500	white-collar	Non-unionized	permanent	else	night/evening/mixed	yes	Occasionally (2 to 5 times per year)	yes	no	13	16	110	80	30	92.36	109	light	100	70	30	82.36	no					-7.79021	0.201601	-0.0302873	-6.36199	-26.0079	-0.388403	-1.88871
1776	Tools manufacture	no	female	female	34	yes	betw 4,501 and 10,500	white-collar	Non-unionized	permanent	else	night/evening/mixed	no	No, I never drink	no	no	8	10	110	80	30	92.36	136	light	110	80	30	92.36	no					-2.79021	0.201601	-1.00572	12.638	6.99205	0.0568321	4.11129
1777	Tools manufacture	no	female	female	22	no	betw < 1,500 and 4,500	white-collar	Non-unionized	permanent	else	night/evening/mixed	no	Occasionally (2 to 5 times per year)	yes	no	10	12	120	80	40	96.48	152	light	120	70	50	90.6	no					-14.7902	0.201601	-0.345429	21.638		0.0298051	-2.88871
1778	Tools manufacture	no	female	female	39	no	betw 4,501 and 10,500	white-collar	Non-unionized	permanent	else	night/evening/mixed	no	Occasionally (2 to 5 times per year)	yes	no	8	8	120	80	40	96.48	50	moderate	110	70	40	86.48	no	100	70	30	82.36	2.20979	0.201601	-5.28161	0.638009		0.25556	-2.88871
1779	Tools manufacture	no	female	female	32	yes	betw 10,501 and > 16,500	white-collar	Non-unionized	permanent	else	night/evening/mixed	no	Occasionally (2 to 5 times per year)	yes	no	14	12	120	80	40	96.48	146		120	80	40	96.48	no					-4.79021	4.2016	-3.89068	-4.36199	-4.00795	0.113523	-2.88871
1780	Tools manufacture	no	female	female	39	no	betw < 1,500 and 4,500	white-collar	Non-unionized	permanent	morning	morning	no	Occasionally (2 to 5 times per year)	yes	no	11	12	100	70	30	82.36	156	light	100	60	40	76.48	no	120	80	40	96.48	2.20979	0.201601	-1.8434	12.638	25.9921	0.428236	-2.88871
1781	Tools manufacture	no	female	female	35	yes	betw 4,501 and 10,500	white-collar	Non-unionized	permanent	else	night/evening/mixed	no	Occasionally (2 to 5 times per year)	yes	no	11	11	120	70	50	90.6	119	light	110	80	30	92.36	no	90	60	30	72.36	-1.79021	0.201601	-2.9781	21.638	-37.0079	0.445606	-0.888713
1782	Tools manufacture	no	female	female	24	no	betw 4,501 and 10,500	white-collar	Contractor	permanent	morning	morning	no	Yes, frequently, at least once per month	yes	no	8	15	100	80	20	88.24	50	light	120	80	40	96.48	no					-12.7902	4.2016	-4.56128	1.63801		0.271247	-2.88871
1783	Tools manufacture	no	female	female	25	no	betw 4,501 and 10,500	white-collar	Non-unionized	permanent	morning	morning	yes	No, I never drink	no	no	8	16	120	80	40	96.48	107	light					no					-11.7902	4.2016	-4.01406	4.63801	-26.0079	-0.0398645	0.111287
1784	Tools manufacture	no	female	female	27	no	betw 4,501 and 10,500	white-collar	Non-unionized	temporary	morning	morning	no	Yes, frequently, at least once per month	yes	no	8	16	100	80	20	88.24	114	light	100	80	20	88.24	no					-9.79021	8.2016	-7.88146	-1.36199		0.137913	-1.88871
1785	Tools manufacture	no	female	female	33	no	betw 4,501 and 10,500	white-collar	Non-unionized	temporary	else	night/evening/mixed	no	Occasionally (2 to 5 times per year)	yes	no	11	12	130	80	50	100.6	50	moderate	120	80	40	96.48	no	130	80	50	100.6	-3.79021	4.2016	11.1769	20.638		-0.164412	-2.88871
1786	Tools manufacture	no	female	female	31	yes	betw 4,501 and 10,500	white-collar	Non-unionized	permanent	morning	morning	no	Occasionally (2 to 5 times per year)	yes	no	12	16	120	70	50	90.6	50	vigorous					no					-5.79021	4.2016	-0.872815	8.63801		0.243176	-2.88871
1787	Tools manufacture	no	female	female	36	no	betw 4,501 and 10,500	white-collar	Non-unionized	temporary	else	night/evening/mixed	no	Occasionally (2 to 5 times per year)	yes	no	8	8	110	70	40	86.48	121	moderate					no					-0.79021	4.2016	-6.33905	7.63801		-0.296869	-2.88871
1788	Tools manufacture	no	female	female	37	no	betw 4,501 and 10,500	white-collar	Non-unionized	permanent	else	night/evening/mixed	no	Occasionally (2 to 5 times per year)	yes	no	10	11	120	80	40	96.48	125	light	130	70	60	94.72	no	130	80	50	100.6	0.20979	0.201601	2.26516	29.638	-8.00795	-0.15477	-2.88871
1789	Tools manufacture	no	female	female	39	no	betw < 1,500 and 4,500	blue-collar	Non-unionized	permanent	morning	morning	no	No, I never drink	no	no	16	16	120	80	40	96.48	102	light	100	70	30	82.36	no	100	60	40	76.48	2.20979	-5.7984	0.917333	-4.36199	-27.0079	0.162303	-2.88871
1790	Tools manufacture	no	female	female	28	no	betw < 1,500 and 4,500	white-collar	Unionized	permanent	morning	morning	no	Yes, frequently, at least once per month	yes	no	10	12	110	70	40	86.48	50						no					-8.79021	-2.7984	0.242311	0.638009		-0.177876	-2.88871
1791	Tools manufacture	no	female	female	34	no	betw 10,501 and > 16,500	white-collar	Non-unionized	permanent	morning	morning	yes	Occasionally (2 to 5 times per year)	yes	no	8	13	120	80	40	96.48	138	light	110	60	50	80.6	no	110	80	30	92.36	-2.79021	8.2016	0.222671	30.638	-8.00795	0.0902942	-2.88871
1792	Tools manufacture	no	female	female	31	no	betw < 1,500 and 4,500	blue-collar	Non-unionized	permanent	morning	morning	yes	Occasionally (2 to 5 times per year)	yes	no	15	14	120	80	40	96.48	139	light	90	70	20	78.24	no					-5.79021	-2.7984	-3.05026	-12.362	-42.0079	-0.159384	14.1113
1793	Tools manufacture	no	female	female	23	no	betw < 1,500 and 4,500	blue-collar	Non-unionized	permanent	morning	morning	no	No, I never drink	no	no	14	14	120	80	40	96.48	50	moderate	100	70	30	82.36	no	110	70	40	86.48	-13.7902	0.201601	-4.85464			-0.483708	-2.88871
1794	Tools manufacture	no	female	female	38	no	betw 4,501 and 10,500	white-collar	Non-unionized	permanent	else	night/evening/mixed	no	Occasionally (2 to 5 times per year)	yes	no	9	12	140	90	50	110.6	143	light	130	90	40	106.48	no	110	70	40	86.48	1.20979	0.201601	6.46438	-1.36199	-13.0079	-0.125245	-2.88871
1795	Tools manufacture	no	female	female	30	no	betw < 1,500 and 4,500	white-collar	Non-unionized	permanent	morning	morning	no	Yes, frequently, at least once per month	yes	no	11	12	120	80	40	96.48	140	moderate					no					-6.79021	-2.7984	-0.818959	-1.36199	-39.0079	-0.306531	-2.88871
1796	Tools manufacture	no	male	male	41	yes	betw < 1,500 and 4,500	blue-collar	Non-unionized	permanent	else	night/evening/mixed	no	Occasionally (2 to 5 times per year)	yes	no	9	11	120	80	40	96.48	131	vigorous					no					4.20979	-2.7984	1.13202	-2.36199	8.99205	0.0773072	-2.88871
1797	Tools manufacture	no	male	male	35	yes	betw < 1,500 and 4,500	blue-collar	Non-unionized	temporary	else	night/evening/mixed	no	Occasionally (2 to 5 times per year)	yes	yes	15	16	130	90	40	106.48	151	light					no					-1.79021	-2.7984	5.72502	10.638	9.99205	-0.225723	-2.88871
1799	Tools manufacture	no	male	male	36	no	betw < 1,500 and 4,500	blue-collar	Unionized	permanent	else	night/evening/mixed	yes	Occasionally (2 to 5 times per year)	yes	no	12	12	120	70	50	90.6	121	moderate					no					-0.79021	-2.7984	-2.44602	3.63801	-13.0079	-0.349266	-2.88871
1801	Tools manufacture	no	male	male	42	yes	betw < 1,500 and 4,500	blue-collar	Non-unionized	permanent	morning	morning	yes	Yes, frequently, at least once per month	yes	no	16	16	120	80	40	96.48	136	vigorous	100	60	40	76.48	no	100	60	40	76.48	5.20979	-5.7984	-4.37762	-6.36199		-0.0248775	-2.88871
1802	Tools manufacture	no	male	male	27	no	betw < 1,500 and 4,500	white-collar	Non-unionized	permanent	morning	morning	yes	Yes, frequently, at least once per month	yes	yes	10	4	120	80	40	96.48	124						no					-9.79021	-2.7984	-3.39481	-9.36199	-7.00795	-0.323625	-2.88871
1803	Tools manufacture	no	male	male	18	no	betw < 1,500 and 4,500	blue-collar	Non-unionized	permanent	morning	morning	no	Occasionally (2 to 5 times per year)	yes	no	10	12	110	80	30	92.36	50	moderate					no					-18.7902	-2.7984	-6.08268	-2.36199		0.271247	-2.88871
1804	Tools manufacture	no	male	male	46	yes	betw < 1,500 and 4,500	blue-collar	Non-unionized	permanent	morning	morning	yes	Occasionally (2 to 5 times per year)	yes	no	13	15	110	80	30	92.36	162	vigorous					no					9.20979	-5.7984	-5.02803	-10.362	13.9921	-0.0199815	0.111287
1805	Tools manufacture	no	male	male	24	no	betw < 1,500 and 4,500	blue-collar	Non-unionized	permanent	morning	morning	yes	Yes, frequently, at least once per month	yes	no	13	12	100	60	40	76.48	118	light					no	110	70	40	86.48	-12.7902	-2.7984	-9.61799	-11.362		-0.078303	-2.88871
1807	Tools manufacture	no	male	male	41	yes	betw < 1,500 and 4,500	blue-collar	Non-unionized	temporary	morning	morning	no	Yes, frequently, at least once per month	yes	no	14	16	110	80	30	92.36	129	moderate					no					4.20979	-2.7984	3.69988	-2.36199	-15.0079	-0.0462973	5.11129
1808	Tools manufacture	no	male	male	35	no	betw 4,501 and 10,500	white-collar	Non-unionized	permanent	morning	morning	no	Occasionally (2 to 5 times per year)	yes	no	14	13	120	80	40	96.48	109		120	80	40	96.48	no					-1.79021	4.2016	-0.661049	6.63801		-0.15477	-2.88871
1809	Tools manufacture	no	male	male	48	yes	betw 4,501 and 10,500	white-collar	Non-unionized	permanent	morning	morning	no	No, I never drink	no	no	12	13	130	80	50	100.6	123	vigorous	120	70	50	90.6	no					11.2098	0.201601	2.28527	-8.36199	-8.00795	-0.280691	-2.88871
1810	Tools manufacture	no	male	male	34	yes	betw < 1,500 and 4,500	white-collar	Non-unionized	permanent	else	night/evening/mixed	no	Occasionally (2 to 5 times per year)	yes	no	10	12	130	80	50	100.6	130	moderate	120	80	40	96.48	no					-2.79021	-2.7984	1.29813	14.638		-0.389865	-2.88871
1811	Tools manufacture	no	male	male	29	yes	betw 4,501 and 10,500	blue-collar	Non-unionized	permanent	else	night/evening/mixed	no	Occasionally (2 to 5 times per year)	yes	no	13	12	110	80	30	92.36	180	light	110	70	40	86.48	no					-7.79021	0.201601	0.89816	27.638	36.9921	-0.22794	-2.88871
1812	Tools manufacture	no	male	male	23	no	betw < 1,500 and 4,500	white-collar	Non-unionized	permanent	else	night/evening/mixed	no	Occasionally (2 to 5 times per year)	yes	no	12	11	120	80	40	96.48	50	moderate					no					-13.7902	0.201601	0.108825	-12.362		-0.0370868	-2.88871
1813	Tools manufacture	no	male	male	49	yes	betw < 1,500 and 4,500	white-collar	Non-unionized	permanent	morning	morning	no	Yes, frequently, at least once per month	yes	no	12	13	120	80	40	96.48	137	vigorous	90	70	20	78.24	no					12.2098	-5.7984	-0.966868	8.63801	4.99205	-0.213438	7.11129
1814	Tools manufacture	no	male	male	33	yes	betw < 1,500 and 4,500	white-collar	Non-unionized	permanent	else	night/evening/mixed	yes	Yes, frequently, at least once per month	yes	no	12	10	110	70	40	86.48	104	vigorous	120	80	40	96.48	no	100	60	40	76.48	-3.79021	0.201601	0.397401	-20.362	-48.0079	0.448258	-2.88871
1815	Tools manufacture	no	male	male	39	yes	betw 10,501 and > 16,500	white-collar	Non-unionized	permanent	morning	morning	no	Occasionally (2 to 5 times per year)	yes	yes	10	13	140	90	50	110.6	127	moderate	130	90	40	106.48	no					2.20979	0.201601	3.63835	15.638	1.99205	0.266118	63.1113
1816	Tools manufacture	no	male	male	43	yes	betw 4,501 and 10,500	white-collar	Non-unionized	permanent	morning	morning	no	No, I never drink	no	no	9	9	130	90	40	106.48	124	light	110	80	30	92.36	no	100	70	30	82.36	6.20979	4.2016	2.61119	-8.36199	-27.0079	0.202429	-2.88871
1817	Tools manufacture	no	male	male	23	yes	betw < 1,500 and 4,500	blue-collar	Non-unionized	temporary	morning	morning	no	Occasionally (2 to 5 times per year)	yes	no	16	14	110	70	40	86.48	50	light					no					-13.7902	0.201601	-6.84029	-19.362		-0.0556352	-2.88871
1818	Tools manufacture	no	male	male	49	yes	betw 4,501 and 10,500	blue-collar	Non-unionized	permanent	morning	morning	no	Yes, frequently, at least once per month	yes	yes	12	12	120	80	40	96.48	106	vigorous	120	70	50	90.6	no	130	80	50	100.6	12.2098	-5.7984	20.4354	-6.36199	-21.0079	-0.0328185	-2.88871
1819	Tools manufacture	no	male	male	40	yes	betw 4,501 and 10,500	white-collar	Non-unionized	permanent	morning	morning	no	Occasionally (2 to 5 times per year)	yes	no	10	15	110	80	30	92.36	136	light	110	70	40	86.48	no	130	90	40	106.48	3.20979	4.2016	4.31178	-2.36199	10.9921	0.00970811	-2.88871
1820	Tools manufacture	no	male	male	41	yes	betw 4,501 and 10,500	white-collar	Non-unionized	permanent	morning	morning	yes	Occasionally (2 to 5 times per year)	yes	no	10	13	110	80	30	92.36	50	light	110	70	40	86.48	no	110	80	30	92.36	4.20979	-2.7984	-1.7835	-10.362		-0.437087	-2.88871
1821	Tools manufacture	no	male	male	32	yes	betw 10,501 and > 16,500	white-collar	Non-unionized	permanent	else	night/evening/mixed	no	Occasionally (2 to 5 times per year)	yes	no	14	16	110	80	30	92.36	50	light					no	110	80	30	92.36	-4.79021	4.2016	-0.704527	-13.362		-0.362087	-2.88871
1822	Tools manufacture	no	male	male	38	yes	betw 10,501 and > 16,500	white-collar	Non-unionized	permanent	else	night/evening/mixed	no	Occasionally (2 to 5 times per year)	yes	no	11	13	110	70	40	86.48	154						no					1.20979	4.2016	4.95829	0.638009		-0.043905	-2.88871
1823	Tools manufacture	no	male	male	58	yes	betw 10,501 and > 16,500	white-collar	Non-unionized	permanent	morning	morning	no	Occasionally (2 to 5 times per year)	yes	no	13	15	120	80	40	96.48	148	light	110	70	40	86.48	no	130	80	50	100.6	21.2098	4.2016	5.53974	-14.362	16.9921	-0.27513	-2.88871
1824	Tools manufacture	no	male	male	41	yes	betw 10,501 and > 16,500	white-collar	Non-unionized	permanent	morning	morning	no	Occasionally (2 to 5 times per year)	yes	yes	12	12	130	90	40	106.48	162	vigorous	140	90	50	110.6	no	140	80	60	104.72	4.20979	0.201601	4.83229	16.638	25.9921	0.137913	-2.88871
1825	Tools manufacture	no	male	male	39	no	betw 10,501 and > 16,500	white-collar	Contractor	permanent	else	night/evening/mixed	no	Occasionally (2 to 5 times per year)	yes	no	12	14	110	70	40	86.48	129	moderate					no					2.20979	0.201601	1.91548	-8.36199	-10.0079	-0.293905	-2.88871
1826	Tools manufacture	no	male	male	28	yes	betw 10,501 and > 16,500	white-collar	Non-unionized	permanent	else	accumulated	yes	Yes, frequently, at least once per month	yes	no	12	12	120	80	40	96.48	121	light	120	70	50	90.6	no	120	70	50	90.6	-8.79021	4.2016	4.62416	-9.36199		0.0879132	-2.88871
1827	Tools manufacture	no	male	male	68	yes	betw < 1,500 and 4,500	white-collar	Non-unionized	permanent	else	accumulated	no	Occasionally (2 to 5 times per year)	yes	no	16	13	130	80	50	100.6	147	light	110	80	30	92.36	no	120	80	40	96.48	31.2098	8.2016	3.6036	-11.362	-29.0079	-0.296869	-2.88871
1828	Tools manufacture	no	male	male	41	no	betw 10,501 and > 16,500	white-collar	Non-unionized	permanent	morning	morning	no	Occasionally (2 to 5 times per year)	yes	no	16	16	110	80	30	92.36	50	light					no					4.20979	4.2016	-3.52848	23.638		-0.0620868	-2.88871
1829	Tools manufacture	no	male	male	59	yes	betw 10,501 and > 16,500	white-collar	Contractor	permanent	else	night/evening/mixed	yes	Occasionally (2 to 5 times per year)	yes	yes	12	12	140	100	40	116.48	118	light	130	90	40	106.48	no	130	90	40	106.48	22.2098	4.2016	0.803825	13.638	-15.0079	-0.0679691	-2.88871
1830	Tools manufacture	no	male	male	43	yes	betw < 1,500 and 4,500	white-collar	Non-unionized	permanent	else	night/evening/mixed	yes	Yes, frequently, at least once per month	yes	no	12	12	110	80	30	92.36	136	moderate					no					6.20979	-5.7984	0.607419	-3.36199	-33.0079	0.0268021	-2.88871
1831	Tools manufacture	no	male	male	38	yes	betw 10,501 and > 16,500	white-collar	Non-unionized	permanent	morning	morning	no	Occasionally (2 to 5 times per year)	yes	no	13	16	120	80	40	96.48	159	light	110	80	30	92.36	no					1.20979	8.2016	-1.96717	-7.36199	25.9921	0.25556	-2.88871
1832	Tools manufacture	no	male	male	25	no	betw 4,501 and 10,500	white-collar	Non-unionized	permanent	else	night/evening/mixed	no	Occasionally (2 to 5 times per year)	yes	no	15	15	110	80	30	92.36	50	light	110	70	40	86.48	no	130	90	40	106.48	-11.7902	4.2016	-4.64676	-4.36199		0.00970811	-2.88871
1833	Tools manufacture	no	male	male	34	yes	betw 4,501 and 10,500	white-collar	Non-unionized	permanent	morning	morning	no	Occasionally (2 to 5 times per year)	yes	no	14	16	120	80	40	96.48	178	moderate	120	90	30	102.36	no					-2.79021	-2.7984	7.84332	-11.362	37.9921	-0.117901	-2.88871
1834	Tools manufacture	no	male	male	69	yes	betw 10,501 and > 16,500	white-collar	Non-unionized	permanent	morning	morning	yes	Yes, frequently, at least once per month	yes	no	13	12	140	80	60	104.72	108	moderate					no					32.2098	4.2016	-1.67717	20.638	-19.0079	-0.0176423	-2.88871
1835	Tools manufacture	no	male	male	43		betw 10,501 and > 16,500	white-collar	Non-unionized	permanent	morning	morning	no	Occasionally (2 to 5 times per year)	yes	no	11	12	120	80	40	96.48	107	light	120	80	40	96.48	no					6.20979	4.2016	-3.39481	3.63801	-33.0079	0.0470042	-2.88871
1836	Tools manufacture	no	male	male	49	yes	betw 10,501 and > 16,500	white-collar	Non-unionized	permanent	morning	morning	no	Occasionally (2 to 5 times per year)	yes	no	13	16	120	80	40	96.48	186		120	80	40	96.48	no	120	80	40	96.48	12.2098	0.201601	4.44596	-2.36199	49.9921	-0.150976	-2.88871
1837	Tools manufacture	no	male	male	33	yes	betw 4,501 and 10,500	white-collar	Non-unionized	temporary	morning	morning	no	Occasionally (2 to 5 times per year)	yes	yes	9	12	110	80	30	92.36	110	light	110	70	40	86.48	no					-3.79021	0.201601	0.221631	-17.362	-21.0079	-0.112087	-2.88871
1838	Tools manufacture	no	male	male	60	yes	betw 10,501 and > 16,500	white-collar	Non-unionized	temporary	else	night/evening/mixed	no	Occasionally (2 to 5 times per year)	yes	yes	10	12	110	80	30	92.36	109	light	110	70	40	86.48	no					23.2098	4.2016	1.5902	-12.362	-18.0079	0.187913
1839	Tools manufacture	no	male	male	18	yes	betw 10,501 and > 16,500	blue-collar	Non-unionized	temporary	morning	morning	yes	Occasionally (2 to 5 times per year)	yes	yes	14	15	130	80	50	100.6	145	moderate					no					-18.7902	-2.7984	-1.7835	-11.362	11.9921	-0.479108
1840	Tools manufacture	no	male	male	38	yes	betw 10,501 and > 16,500	white-collar	Non-unionized	permanent	morning	morning	no	No, I never drink	no	no	13	15	120	80	40	96.48	141	moderate					no					1.20979	4.2016	-0.291991	-13.362	0.992053	-0.0961293
1841	Tools manufacture	no	male	male	34	yes	betw 10,501 and > 16,500	white-collar	Non-unionized	permanent	else	night/evening/mixed	yes	Occasionally (2 to 5 times per year)	yes	no	13	14	120	80	40	96.48	165	moderate					no					-2.79021	8.2016	-0.0798765	-6.36199	33.9921	-0.19542
1842	Tools manufacture	no	male	male	24	no	betw < 1,500 and 4,500	blue-collar	Non-unionized	temporary	morning	morning	yes	Occasionally (2 to 5 times per year)	yes	no	9	12	110	80	30	92.36	104	vigorous					no					-12.7902	0.201601	-5.29321	-15.362		0.20458	-2.88871
1843	Tools manufacture	no	female	female	38	no	betw < 1,500 and 4,500	blue-collar	Unionized	permanent	morning	morning	no	No, I never drink	no	yes	11	16	110	80	30	92.36	180	light	110	70	40	86.48	no	110	70	40	86.48	1.20979	-5.7984	-2.17377	6.63801		-0.536505
1844	Tools manufacture	no	female	female	40	no	betw < 1,500 and 4,500	blue-collar	Unionized	permanent	morning	morning	no	No, I never drink	no	no	16	15	130	80	50	100.6	148	moderate	100	70	30	82.36	no	100	70	30	82.36	3.20979	-5.7984	4.2221	-2.36199	8.99205	0.0045799
1845	Tools manufacture	no	female	female	24	no	betw < 1,500 and 4,500	white-collar	Non-unionized	permanent	else	accumulated	no	Occasionally (2 to 5 times per year)	yes	no	12	16	120	70	50	90.6	164	moderate	110	70	40	86.48	no	110	70	40	86.48	-12.7902	0.201601	-1.14658	-12.362	40.9921	0.165691
1846	Tools manufacture	no	female	female	20	no	betw < 1,500 and 4,500	white-collar	Non-unionized	temporary	else	night/evening/mixed	no	No, I never drink	no	no	10	12	120	80	40	96.48	50	light	110	80	30	92.36	no	110	80	30	92.36	-16.7902	0.201601	-8.0335	1.63801		-0.067215
1847	Tools manufacture	no	female	female	36	yes	betw < 1,500 and 4,500	white-collar	Non-unionized	permanent	morning	morning	no	Occasionally (2 to 5 times per year)	yes	no	12	15	100	70	30	82.36	130	light	100	70	30	82.36	no	100	70	30	82.36	-0.79021	-2.7984	2.51338	-8.36199	-18.0079	-0.212087	-2.88871
1848	Tools manufacture	no	female	female	26	no	betw < 1,500 and 4,500	white-collar	Non-unionized	temporary	morning	morning	no	Occasionally (2 to 5 times per year)	yes	no	16	16	110	70	40	86.48	131	light	120	80	40	96.48	no	120	80	40	96.48	-10.7902	0.201601	-1.39007	4.63801		-0.117901	10.1113
1849	Tools manufacture	no	female	female	27	no	betw 4,501 and 10,500	white-collar	Non-unionized	temporary	morning	morning	no	Yes, frequently, at least once per month	yes	no	11	13	100	70	30	82.36	183	moderate	100	60	40	76.48	no	100	60	40	76.48	-9.79021	4.2016	-1.7835	-6.36199		0.137913	-2.88871
1850	Cooking utensils manuf	no	female	female	55	yes	betw < 1,500 and 4,500	blue-collar	Non-unionized	permanent	morning	morning	no	No, I never drink	no	yes	12	13	160	60	100	101.2	139	light	110	70	40	86.48	no	130	90	40	106.48	18.2098	-11.7984	6.53595	6.63801	-39.0079	-0.0287535	11.1113
1851	Cooking utensils manuf	no	female	female	50	no	betw < 1,500 and 4,500	blue-collar	Unionized	permanent	morning	morning	no	No, I never drink	no	no	12	13	130	80	50	100.6	189	vigorous	120	80	40	96.48	no	120	80	40	96.48	13.2098	-5.7984	5.45217	23.638	29.9921	0.00277811	0.111287
1852	Cooking utensils manuf	no	female	female	59	no	betw < 1,500 and 4,500	blue-collar	Non-unionized	permanent	morning	morning	no	No, I never drink	no	yes	7	16	110	80	30	92.36	176	light	160	90	70	118.84	no					22.2098	-5.7984	-0.760855	10.638	17.9921	-0.39542	2.11129
1853	Cooking utensils manuf	no	female	female	55	yes	betw < 1,500 and 4,500	blue-collar	Unionized	permanent	morning	morning	no	Occasionally (2 to 5 times per year)	yes	no	12	12	120	90	30	102.36	160	light	120	80	40	96.48	no	150	90	60	114.72	18.2098	-2.7984	3.57575	-2.36199	16.9921	-0.11923	-2.88871
1854	Cooking utensils manuf	no	female	female	40	yes	betw < 1,500 and 4,500	blue-collar	Non-unionized	permanent	morning	morning	no	No, I never drink	no	no	10	12	120	80	40	96.48	122	moderate	130	80	50	100.6	no					3.20979	-5.7984	5.49192	9.63801	-53.0079	0.0754132	-0.888713
1855	Cooking utensils manuf	no	female	female	51	no	betw < 1,500 and 4,500	blue-collar	Non-unionized	permanent	morning	morning	no	No, I never drink	no	no	10	13	130	80	50	100.6	132	moderate	110	80	30	92.36	no	110	70	40	86.48	14.2098	-5.7984	4.37994	9.63801	-24.0079	0.20458	-2.88871
1856	Cooking utensils manuf	no	female	female	50	yes	betw < 1,500 and 4,500	blue-collar	Contractor	permanent	morning	morning	no	No, I never drink	no	no	15	16	110	80	30	92.36	160	vigorous	100	70	30	82.36	no	100	70	30	82.36	13.2098	-2.7984	-3.55004	-3.36199	8.99205	-0.112087	11.1113
1857	Cooking utensils manuf	no	female	female	20	no	betw < 1,500 and 4,500	blue-collar	Unionized	permanent	morning	morning	no	No, I never drink	no	no	10	12	110	70	40	86.48	121	moderate					no					-16.7902	-2.7984	2.15057	16.638	-23.0079	-0.156204	0.111287
1858	Cooking utensils manuf	no	female	female	56	no	betw < 1,500 and 4,500	blue-collar	Non-unionized	temporary	morning	morning	no	No, I never drink	no	no	10	12	120	80	40	96.48	139	light	130	80	50	100.6	no	110	80	30	92.36	19.2098	-2.7984	8.80048	9.63801	-14.0079	0.041139	12.1113
1859	Cooking utensils manuf	no	female	female	31	no	betw < 1,500 and 4,500	blue-collar	Unionized	permanent	morning	morning	no	Occasionally (2 to 5 times per year)	yes	no	8	15	120	80	40	96.48	50	moderate					no					-5.79021	0.201601	11.4167	16.638		0.105655	-2.88871
1860	Cooking utensils manuf	no	female	female	38	no	betw < 1,500 and 4,500	blue-collar	Unionized	permanent	morning	morning	no	No, I never drink	no	no	12	12	110	80	30	92.36	140	moderate	120	80	40	96.48	no	120	80	40	96.48	1.20979	-5.7984	-4.47022	4.63801	-14.0079	0.0202662	-0.888713
1861	Cooking utensils manuf	no	female	female	54	no	betw < 1,500 and 4,500	blue-collar	Non-unionized	permanent	morning	morning	yes	No, I never drink	no	no	12	16	130	80	50	100.6	184	light	130	90	40	106.48	no	150	90	60	114.72	17.2098	-5.7984	4.64829	5.63801	21.9921	0.0712466	-2.88871
1862	Cooking utensils manuf	no	female	female	41	no	betw < 1,500 and 4,500	blue-collar	Unionized	permanent	morning	morning	no	No, I never drink	no	yes	12	11	120	80	40	96.48	152	light	120	80	40	96.48	no	120	90	30	102.36	4.20979	-5.7984	10.1054	-1.36199	9.99205	-0.186411	-2.88871
1863	Cooking utensils manuf	no	female	female	57	no	betw < 1,500 and 4,500	blue-collar	Contractor	permanent	morning	morning	no	Yes, frequently, at least once per month	yes	no	12	12	140	90	50	110.6	179	moderate	130	90	40	106.48	no	120	90	30	102.36	20.2098	-5.7984	1.8335	-17.362	4.99205	0.00888097	-2.88871
1864	Cooking utensils manuf	no	female	female	19	no	betw < 1,500 and 4,500	blue-collar	Unionized	permanent	morning	morning	no	Occasionally (2 to 5 times per year)	yes	yes	8	14	110	70	40	86.48	50	moderate					no					-17.7902	0.201601	-5.55293	13.638		0.0609902	7.11129
1865	Cooking utensils manuf	no	female	female	43	no	betw < 1,500 and 4,500	blue-collar	Non-unionized	permanent	morning	morning	no	No, I never drink	no	yes	12	16	140	90	50	110.6	117	moderate	120	80	40	96.48	no	120	80	40	96.48	6.20979	-5.7984	5.24775	2.63801	-24.0079	0.04489	-2.88871
1866	Cooking utensils manuf	no	female	female	50	no	betw < 1,500 and 4,500	blue-collar	Unionized	permanent	else	night/evening/mixed	no	No, I never drink	no	yes	15	13	130	80	50	100.6	131	moderate	120	80	40	96.48	no	90	70	20	78.24	13.2098	-5.7984	7.00028	32.638	-17.0079	0.246021	-2.88871
1867	Cooking utensils manuf	no	female	female	46	yes	betw < 1,500 and 4,500	blue-collar	Unionized	permanent	morning	morning	yes	Occasionally (2 to 5 times per year)	yes	no	11	12	130	80	50	100.6	128	moderate					no	90	60	30	72.36	9.20979	-2.7984	6.09892	7.63801	-16.0079	0.181391	17.1113
1868	Cooking utensils manuf	no	female	female	43	no	betw < 1,500 and 4,500	blue-collar	Non-unionized	permanent	morning	morning	no	Occasionally (2 to 5 times per year)	yes	no	16	16	120	80	40	96.48	141	light	110	80	30	92.36	no	120	80	40	96.48	6.20979	-5.7984	0.9836	-1.36199	-0.00794702	-0.536	-2.88871
1869	Cooking utensils manuf	no	female	female	51	yes	betw < 1,500 and 4,500	blue-collar	Unionized	permanent	else	night/evening/mixed	no	No, I never drink	no	yes	9	10	140	100	40	116.48	154	light	140	90	50	110.6	no	100	70	30	82.36	14.2098	-5.7984	2.49446	-17.362	-3.00795	-0.379328	-2.88871
1870	Cooking utensils manuf	no	female	female	44	yes	betw < 1,500 and 4,500	blue-collar	Unionized	permanent	else	night/evening/mixed	no	No, I never drink	no	no	9	14	120	80	40	96.48	138	light	110	80	30	92.36	no	120	80	40	96.48	7.20979	-2.7984	-1.15233	-28.362	5.99205	-0.448294	-2.88871
1871	Cooking utensils manuf	no	female	female	23	no	betw < 1,500 and 4,500	blue-collar	Unionized	permanent	morning	morning	no	Occasionally (2 to 5 times per year)	yes	no	14	16	110	70	40	86.48	113	light	110	70	40	86.48	no					-13.7902	4.2016	-2.74909	-4.36199	-26.0079	-0.243039	-2.88871
1872	Cooking utensils manuf	no	female	female	38	no	betw < 1,500 and 4,500	blue-collar	Unionized	permanent	morning	morning	no	Occasionally (2 to 5 times per year)	yes	no	10	12	120	80	40	96.48	101	vigorous	90	70	20	78.24	no	100	60	40	76.48	1.20979	-2.7984	2.94489	-15.362	-43.0079	-0.362087	-2.88871
1873	Cooking utensils manuf	no	female	female	55	no	betw < 1,500 and 4,500	blue-collar	Contractor	permanent	morning	morning	no	No, I never drink	no	yes	12	12	140	90	50	110.6	106	light	140	80	60	104.72	no	130	80	50	100.6	18.2098	-5.7984	12.6885	13.638	-39.0079	-0.112087	8.11129
1874	Cooking utensils manuf	no	female	female	59	no	betw < 1,500 and 4,500	blue-collar	Contractor	permanent	morning	morning	no	No, I never drink	no	yes	8	9	140	90	50	110.6	126	moderate					no					22.2098	-5.7984	0.601705	18.638	-29.0079	0.0268021	19.1113
1875	Cooking utensils manuf	no	female	female	53	yes	betw < 1,500 and 4,500	blue-collar	Unionized	permanent	morning	morning	no	Occasionally (2 to 5 times per year)	yes	no	12	11	130	90	40	106.48	128	moderate	120	80	40	96.48	no	100	90	10	94.12	16.2098	-5.7984	1.88913	15.638		0.041139	-2.88871
1876	Cooking utensils manuf	no	female	female	47	yes	betw < 1,500 and 4,500	blue-collar	Non-unionized	permanent	else		no	No, I never drink	no	no	11	15	110	70	40	86.48	159	light	110	70	40	86.48	no	110	70	40	86.48	10.2098	-2.7984	-0.981286	-22.362	-56.0079	-0.043905	-2.88871
1877	Cooking utensils manuf	no	female	female	48	no	betw < 1,500 and 4,500	blue-collar	Contractor	permanent	morning	morning	no	No, I never drink	no	yes	15	14	120	80	40	96.48	102	moderate	110	80	30	92.36	no	110	80	30	92.36	11.2098	-5.7984	2.54983	3.63801	-48.0079	-0.256026	-0.888713
1878	Cooking utensils manuf	no	female	female	41	yes	betw < 1,500 and 4,500	blue-collar	Non-unionized	permanent	morning	morning	no	No, I never drink	no	yes	12	12	130	90	40	106.48	115	light	120	80	40	96.48	no	110	80	30	92.36	4.20979	-5.7984	8.42058	19.638	-32.0079	0.137913	2.11129
1879	Cooking utensils manuf	no	female	female	47	no	betw < 1,500 and 4,500	blue-collar	Unionized	permanent	morning	morning	no	No, I never drink	no	no	12	14	130	90	40	106.48	139	light	110	80	30	92.36	no	130	90	40	106.48	10.2098	-2.7984	3.18083	22.638	-27.0079	-0.147801
1880	Cooking utensils manuf	no	female	female	43	no	betw < 1,500 and 4,500	blue-collar	Contractor	permanent	morning	morning	no	Yes, frequently, at least once per month	yes	no	12	13	120	80	40	96.48	136	vigorous	120	80	40	96.48	no	90	60	30	72.36	6.20979	-5.7984	0.327081	-6.36199	-54.0079	0.0045799	1.11129
1881	Cooking utensils manuf	no	female	female	34	no	betw < 1,500 and 4,500	blue-collar	Non-unionized	permanent	morning	morning	no	Occasionally (2 to 5 times per year)	yes	no	13	12	120	80	40	96.48	178	vigorous	110	70	40	86.48	no	90	70	20	78.24	-2.79021	-2.7984	-0.640809	15.638	3.99205	0.0823576	-2.88871
1882	Cooking utensils manuf	no	female	female	42	yes	betw < 1,500 and 4,500	blue-collar	Unionized	permanent	morning	morning	no	Occasionally (2 to 5 times per year)	yes	no	13	14	120	80	40	96.48	134	light	120	80	40	96.48	no	150	90	60	114.72	5.20979	-2.7984	23.5807	20.638		0.196737	19.1113
1883	Cooking utensils manuf	no	female	female	56	yes	betw < 1,500 and 4,500	blue-collar	Contractor	temporary	morning	morning	no	No, I never drink	no	no	14	12	130	80	50	100.6	104	moderate	120	80	40	96.48	no					19.2098	-5.7984	5.52746	-5.36199	-50.0079	0.00888097	-2.88871
1884	Cooking utensils manuf	no	female	female	48	no	betw < 1,500 and 4,500	blue-collar	Unionized	permanent	morning	morning	yes	No, I never drink	no	no	8	4	100	80	20	88.24	127	moderate	120	70	50	90.6	no	100	70	30	82.36	11.2098	-5.7984	0.051681	1.63801	-45.0079	0.566485	-2.88871
1885	Cooking utensils manuf	no	female	female	23	no	betw < 1,500 and 4,500	blue-collar	Non-unionized	permanent	morning	night/evening/mixed	no	No, I never drink	no	no	8	15	110	70	40	86.48	154	moderate					no					-13.7902	-2.7984	-2.22574	0.638009	4.99205	-0.19542	-2.88871
1886	Cooking utensils manuf	no	female	female	57	yes	betw < 1,500 and 4,500	blue-collar	Non-unionized	permanent	morning	morning	no	No, I never drink	no	yes	11	10	120	80	40	96.48	108	moderate	140	80	60	104.72	no	100	70	30	82.36	20.2098	-5.7984	1.41079	-3.36199		0.137913	-2.88871
1887	Cooking utensils manuf	no	female	female	49	no	betw < 1,500 and 4,500	blue-collar	Unionized	permanent	morning	morning	yes	Occasionally (2 to 5 times per year)	yes	no	16	16	130	80	50	100.6	120	moderate					no	120	80	40	96.48	12.2098	-2.7984	11.8832	23.638	-18.0079	-0.23418	-0.888713
1888	Cooking utensils manuf	no	female	female	44	no	betw < 1,500 and 4,500	blue-collar	Unionized	permanent	morning	morning	no	Occasionally (2 to 5 times per year)	yes	no	9	8	120	80	40	96.48	154	moderate	120	80	40	96.48	no					7.20979	-2.7984	0.270303	-2.36199	3.99205	0.262913	0.111287
1889	Cooking utensils manuf	no	female	female	50	yes	betw < 1,500 and 4,500	blue-collar	Non-unionized	permanent	morning	morning	no	Occasionally (2 to 5 times per year)	yes	yes	12	12	130	80	50	100.6	120	light	140	100	40	116.48	no	130	80	50	100.6	13.2098	-11.7984	14.6561	-5.36199	-31.0079	0.105655	89.1113
1890	Cooking utensils manuf	no	female	female	37	no	betw < 1,500 and 4,500	blue-collar	Unionized	permanent	morning	morning	no	Occasionally (2 to 5 times per year)	yes	yes	12	15	130	80	50	100.6	150	light	120	70	50	90.6	no	120	80	40	96.48	0.20979	-2.7984	0.651342	-4.36199	23.9921	0.10761	-2.88871
1891	Cooking utensils manuf	no	female	female	41	yes	betw < 1,500 and 4,500	blue-collar	Unionized	permanent	morning	morning	no	Occasionally (2 to 5 times per year)	yes	no	14	7	110	80	30	92.36	104	moderate	110	70	40	86.48	no	120	80	40	96.48	4.20979	-2.7984	0.327611	-6.36199	-45.0079	-0.437844	-2.88871
1892	Cooking utensils manuf	no	female	female	41	yes	betw < 1,500 and 4,500	blue-collar	Non-unionized	permanent	morning	morning	no	No, I never drink	no	no	10	9	120	80	40	96.48	120	vigorous	120	90	30	102.36	no	130	90	40	106.48	4.20979	-2.7984	1.52035	2.63801		0.337913	-2.88871
1893	Cooking utensils manuf	no	female	female	47	no	betw < 1,500 and 4,500	blue-collar	Non-unionized	permanent	morning	morning	no	No, I never drink	no	no	13	16	120	80	40	96.48	166	light	100	80	20	88.24	no					10.2098	-5.7984	2.60118	-21.362	-10.0079	-0.0620868	-2.88871
1894	Cooking utensils manuf	no	female	female	47	no	betw < 1,500 and 4,500	blue-collar	Non-unionized	permanent	else	night/evening/mixed	no	No, I never drink	no	no	14	16	140	80	60	104.72	144	vigorous					no					10.2098	-5.7984	3.71003	-9.36199	-5.00795	0.137913	-2.88871
1895	Cooking utensils manuf	no	female	female	22	yes	betw < 1,500 and 4,500	blue-collar	Unionized	permanent	morning	morning	no	Occasionally (2 to 5 times per year)	yes	yes	9	10	110	80	30	92.36	115	moderate					no					-14.7902	0.201601	-6.4987	-2.36199		0.137913	81.1113
1896	Cooking utensils manuf	no	female	female	40	yes	betw < 1,500 and 4,500	blue-collar	Unionized	permanent	morning	morning	no	No, I never drink	no	no	10	12	120	80	40	96.48	126	light	110	70	40	86.48	no	110	80	30	92.36	3.20979	-5.7984	-0.868372	-0.361991	-7.00795	-0.0287535	-2.88871
1897	Cooking utensils manuf	no	female	female	56	yes	betw < 1,500 and 4,500	blue-collar	Non-unionized	permanent	morning	morning	no	No, I never drink	no	yes	14	16	160	100	60	124.72	146	moderate	190	120	70	148.84	no	130	90	40	106.48	19.2098	-11.7984	0.9836	0.638009	13.9921	0.0754132	-2.88871
1898	Cooking utensils manuf	no	female	female	56	yes	betw < 1,500 and 4,500	blue-collar	Non-unionized	permanent	morning	morning	no	No, I never drink	no	no	8	10	120	80	40	96.48	139	vigorous	110	70	40	86.48	no					19.2098	-5.7984	2.60118	-6.36199		0.223628	-2.88871
1899	Cooking utensils manuf	no	female	female	18	no	betw < 1,500 and 4,500	blue-collar	Unionized	permanent	morning	morning	no	Yes, frequently, at least once per month	yes	no	12	11	120	80	40	96.48	119	vigorous					no					-18.7902	-2.7984	4.80511	15.638	-8.00795	-0.0495868	-2.88871
1900	Cooking utensils manuf	no	female	female	16	no	betw < 1,500 and 4,500	blue-collar	Unionized	permanent	morning	morning	no	Occasionally (2 to 5 times per year)	yes	no	11	12	110	80	30	92.36	50	light	110	80	30	92.36	no	90	70	20	78.24	-20.7902	-5.7984	4.32761	16.638		0.10761	-2.88871
1901	Cooking utensils manuf	no	female	female	29	no	betw < 1,500 and 4,500	blue-collar	Unionized	permanent	else	night/evening/mixed	no	Occasionally (2 to 5 times per year)	yes	no	9	8	120	80	40	96.48	50	light	100	70	30	82.36	no	120	80	40	96.48	-7.79021	0.201601	1.72402	16.638		0.00888097	-2.88871
1902	Cooking utensils manuf	no	female	female	45	no	betw < 1,500 and 4,500	blue-collar	Unionized	permanent	morning	morning	no	No, I never drink	no	no	15	16	110	80	30	92.36	126	vigorous	130	70	60	94.72	no	130	80	50	100.6	8.20979	-2.7984	6.50053	-0.361991	1.99205	-0.210924	-2.88871
1903	Cooking utensils manuf	no	female	female	19	no	betw < 1,500 and 4,500	blue-collar	Unionized	permanent	else	night/evening/mixed	no	Occasionally (2 to 5 times per year)	yes	yes	11	12	110	70	40	86.48	50	light					no					-17.7902	-2.7984	-0.624167	11.638		-0.204192	8.11129
1904	Cooking utensils manuf	no	female	female	38	yes	betw < 1,500 and 4,500	blue-collar	Unionized	permanent	morning	morning	no	Yes, frequently, at least once per month	yes	no	9	4	130	80	50	100.6	129	vigorous	110	85	25	95.3	no	120	80	40	96.48	1.20979	-5.7984	5.19704	-8.36199	-1.00795	0.137913	9.11129
1905	Cooking utensils manuf	no	male	male	36	yes	betw < 1,500 and 4,500	blue-collar	Unionized	permanent	morning	morning	no	Occasionally (2 to 5 times per year)	yes	no	8	9	110	80	30	92.36	129	light	110	70	40	86.48	no	120	70	50	90.6	-0.79021	-2.7984	-2.44602	3.63801	-12.0079	0.36372	-2.88871
1906	Cooking utensils manuf	no	male	male	35	yes	betw < 1,500 and 4,500	blue-collar	Unionized	temporary	else	night/evening/mixed	no	No, I never drink	no	no	11	12	110	80	30	92.36	124	light	120	80	40	96.48	no	100	70	30	82.36	-1.79021	-5.7984	-7.06246	-24.362	-6.00795	0.170171	-2.88871
1907	Cooking utensils manuf	no	male	male	28	no	betw < 1,500 and 4,500	blue-collar	Non-unionized	permanent	morning	morning	yes	Occasionally (2 to 5 times per year)	yes	no	13	13	120	90	30	102.36	108	moderate	120	80	40	96.48	no	120	90	30	102.36	-8.79021	0.201601	1.1596	9.63801	-26.0079	0.137913	-2.88871
1908	Cooking utensils manuf	no	female	female	60	yes	betw < 1,500 and 4,500	blue-collar	Unionized	permanent	morning	morning	no	No, I never drink	no	yes	13	14	130	90	40	106.48	131	light	140	100	40	116.48	no	130	90	40	106.48	23.2098	-5.7984	-5.38041	-15.362	-8.00795	0.0807704	-1.88871
1909	Cooking utensils manuf	no	male	male	29	no	betw < 1,500 and 4,500	blue-collar	Non-unionized	permanent	morning	morning	no	Occasionally (2 to 5 times per year)	yes	no	12	12	120	80	40	96.48	127	vigorous	120	85	35	99.42	no	110	70	40	86.48	-7.79021	-2.7984	-0.164156		-8.00795	-0.19542	-2.88871
1910	Cooking utensils manuf	no	male	male	41	no	betw < 1,500 and 4,500	blue-collar	Unionized	permanent	morning	morning	no	No, I never drink	no	no	12	12	120	80	40	96.48	121	vigorous	110	80	30	92.36	no	120	80	40	96.48	4.20979	0.201601	4.05303	-2.36199	1.99205	0.166485	-2.88871
1911	Cooking utensils manuf	no	male	male	26	no	betw < 1,500 and 4,500	blue-collar	Non-unionized	permanent	else	night/evening/mixed	no	Occasionally (2 to 5 times per year)	yes	no	12	12	130	80	50	100.6	126	light	110	85	25	95.3	no					-10.7902	-5.7984	2.57402	5.63801	-5.00795	-0.112087	-2.88871
1912	Cooking utensils manuf	no	male	male	28	yes	betw < 1,500 and 4,500	blue-collar	Unionized	permanent	morning	morning	no	Occasionally (2 to 5 times per year)	yes	no	10	11	120	80	40	96.48	50	vigorous					no					-8.79021	-2.7984	-5.95097	3.63801		-0.0233771	-2.88871
1913	Cooking utensils manuf	no	male	male	68	yes	betw < 1,500 and 4,500	blue-collar	Unionized	permanent	morning	morning	no	No, I never drink	no	no	16	12	110	80	30	92.36	133	vigorous	120	80	40	96.48	no	120	80	40	96.48	31.2098	-2.7984	1.5902	-12.362	11.9921	0.137913	-2.88871
1914	Cooking utensils manuf	no	male	male	35	yes	betw < 1,500 and 4,500	blue-collar	Unionized	permanent	morning	morning	no	No, I never drink	no	yes	12	12	120	80	40	96.48	159	moderate	130	80	50	100.6	no					-1.79021	-2.7984	3.57575	-7.36199	33.9921	-0.11923	-2.88871
1915	Cooking utensils manuf	no	male	male	45	yes	betw < 1,500 and 4,500	blue-collar	Unionized	permanent	morning	morning	no	No, I never drink	no	no	10	9	130	80	50	100.6	122	moderate	100	70	30	82.36	no					8.20979	-2.7984	2.97841	-3.36199	-8.00795	-0.230508	-2.88871
1916	Cooking utensils manuf	no	male	male	56	no	betw < 1,500 and 4,500	blue-collar	Unionized	permanent	else	accumulated	no	Occasionally (2 to 5 times per year)	yes	yes	9	12	110	70	40	86.48	126	moderate					no					19.2098	-5.7984	-0.208121	-2.36199	-0.00794702	-0.10533	-2.88871
1917	Cooking utensils manuf	no	male	male	19	no	betw < 1,500 and 4,500	blue-collar	Non-unionized	permanent	morning	morning	no	No, I never drink	no	no	9	12	110	70	40	86.48	50	vigorous	110	70	40	86.48	no	90	60	30	72.36	-17.7902	-2.7984	-8.4444	9.63801		0.168216	-2.88871
1918	Cooking utensils manuf	no	male	male	15	no	betw < 1,500 and 4,500	blue-collar	Non-unionized	permanent	morning	morning	yes	Occasionally (2 to 5 times per year)	yes	no	12	12	110	70	40	86.48	50	light	120	70	50	90.6	no	110	60	50	80.6	-21.7902	-2.7984	-0.0798765	-12.362		-0.213438
1919	Cooking utensils manuf	no	male	male	21	no	betw < 1,500 and 4,500	blue-collar	Non-unionized	permanent	morning	morning	no	No, I never drink	no	no	9	12	100	60	40	76.48	50	light	120	70	50	90.6	no	110	80	30	92.36	-15.7902	-2.7984	-7.29032	9.63801		0.10761	-1.88871
1920	Cooking utensils manuf	no	male	male	19	no	betw < 1,500 and 4,500	blue-collar	Non-unionized	permanent	morning	morning	yes	Occasionally (2 to 5 times per year)	yes	no	15	5	120	80	40	96.48	115	moderate					no					-17.7902	0.201601	-5.73368	1.63801	-37.0079	0.0521989	-2.88871
1921	Cooking utensils manuf	no	male	male	34	no	betw < 1,500 and 4,500	blue-collar	Unionized	permanent	else	night/evening/mixed	no	Occasionally (2 to 5 times per year)	yes	no	4	6	120	80	40	96.48	170	vigorous	110	70	40	86.48	no	110	80	30	92.36	-2.79021	0.201601	-3.66288	-0.361991	26.9921	0.0188656	-2.88871
1923	Cooking utensils manuf	no	male	male	47	yes	betw < 1,500 and 4,500	blue-collar	Unionized	permanent	else	night/evening/mixed	no	Occasionally (2 to 5 times per year)	yes	no	12	12	120	80	40	96.48	105	vigorous	120	80	40	96.48	no					10.2098	0.201601	3.33698	-17.362		-0.19542	-2.88871
1924	Cooking utensils manuf	no	male	male	18	no	betw 4,501 and 10,500	blue-collar	Unionized	permanent	morning	morning	yes	No, I never drink	no	no	10	10	120	80	40	96.48	180	vigorous					no					-18.7902	0.201601	4.07951	-13.362	-2.00795	-0.462087	-2.88871
1925	Cooking utensils manuf	no	female	female	55	no	betw < 1,500 and 4,500	blue-collar	Unionized	permanent	morning	morning	no	No, I never drink	no	no	12	13	120	80	40	96.48	135	moderate	130	80	50	100.6	no					18.2098	-5.7984	1.36437	4.63801	-25.0079	-0.21923
1926	Cooking utensils manuf	no	male	male	43	no	betw < 1,500 and 4,500	blue-collar	Non-unionized	permanent	morning	morning	no	Occasionally (2 to 5 times per year)	yes	no	16	16	110	90	20	98.24	158	vigorous	90	60	30	72.36	no	120	80	40	96.48	6.20979	-5.7984	-4.47535	-2.36199	-15.0079	0.0712466	15.1113
1927	Cooking utensils manuf	no	male	male	20	no	betw < 1,500 and 4,500	blue-collar	Unionized	permanent	morning	morning	no	Yes, frequently, at least once per month	yes	no	14	13	120	70	50	90.6	50	moderate	120	80	40	96.48	no					-16.7902	-2.7984	-1.87001	-1.36199		-0.134814	6.11129
1928	Cooking utensils manuf	no	female	female	22	no	betw < 1,500 and 4,500	blue-collar	Unionized	permanent	morning	morning	no	No, I never drink	no	no	12	15	100	80	20	88.24	135	vigorous	130	80	50	100.6	no					-14.7902	0.201601	-1.94774	8.63801	2.99205	-0.309455
1929	Cooking utensils manuf	no	male	male	42	no	betw < 1,500 and 4,500	blue-collar	Unionized	temporary	morning	morning	no	Occasionally (2 to 5 times per year)	yes	no	16	16	120	90	30	102.36	50	light	120	80	40	96.48	no	100	80	20	88.24	5.20979	-5.7984	-3.46008	-10.362		-0.59542	-2.88871
1930	Cooking utensils manuf	no	female	female	34	no	betw 4,501 and 10,500	white-collar	Non-unionized	permanent	else	night/evening/mixed	no	No, I never drink	no	no	9	16	130	80	50	100.6	144	light	110	80	30	92.36	no					-2.79021	0.201601	8.59631		-42.0079	-0.225723	-2.88871
1931	Cooking utensils manuf	no	male	male	59	yes	betw 10,501 and > 16,500	blue-collar	Non-unionized	permanent	else	night/evening/mixed	no	No, I never drink	no	no	12	15	170	110	60	134.72	105	vigorous					no					22.2098	-2.7984	9.48053	16.638		0.094435	-2.88871
1932	Cooking utensils manuf	no	male	male	33	yes	betw 4,501 and 10,500	blue-collar	Non-unionized	permanent	else	night/evening/mixed	no	Occasionally (2 to 5 times per year)	yes	no	13	14	130	90	40	106.48	126	light					no					-3.79021	-2.7984	4.99043	-17.362	-22.0079	0.0268021	-2.88871
1933	Cooking utensils manuf	no	male	male	53	yes	betw < 1,500 and 4,500	blue-collar	Unionized	permanent	morning	morning	no	No, I never drink	no	yes	12	12	120	80	40	96.48	145	vigorous					no					16.2098	-5.7984	4.4665	22.638	-31.0079	-0.417642	-2.88871
1934	Cooking utensils manuf	no	female	female	20	no	betw < 1,500 and 4,500	white-collar	Non-unionized	permanent	morning	morning	no	Yes, frequently, at least once per month	yes	no	16	16	90	60	30	72.36	121	light	90	60	30	72.36	no					-16.7902	4.2016	-3.63624	-3.36199	-42.0079	0.0754132	-2.88871
1935	Cooking utensils manuf	no	female	female	42	no	betw 4,501 and 10,500	white-collar	Non-unionized	permanent	morning	morning	no	Occasionally (2 to 5 times per year)	yes	yes	6	15	120	80	40	96.48	179	light	100	70	30	82.36	no					5.20979	0.201601	-0.757325	1.63801		-0.130379	-2.88871
1936	Cooking utensils manuf	no	male	male	57	no	betw < 1,500 and 4,500	blue-collar	Unionized	permanent	morning	morning	no	Yes, frequently, at least once per month	yes	no	13	15	120	80	40	96.48	198	vigorous	120	80	40	96.48	no					20.2098	-11.7984	0.315752	-9.36199	54.9921	0.249024	-1.88871
1937	Cooking utensils manuf	no	female	female	42	no	betw 10,501 and > 16,500	white-collar	Non-unionized	permanent	else	night/evening/mixed	no	No, I never drink	no	no	12	16	130	90	40	106.48	129						no					5.20979	0.201601	0.764711	10.638	-27.0079	-0.112087	-2.88871
1938	Cooking utensils manuf	no	female	female	55	no	betw 4,501 and 10,500	white-collar	Non-unionized	permanent	morning	morning	no	No, I never drink	no	yes	11	10	110	80	30	92.36	50	light					no					18.2098	0.201601	2.99428	-2.36199		-0.132357	-2.88871
1939	Cooking utensils manuf	no	female	female	34	no	betw < 1,500 and 4,500	blue-collar	Unionized	permanent	morning	morning	no	No, I never drink	no	no	12	16	120	80	40	96.48	127	light	120	80	40	96.48	no	120	80	40	96.48	-2.79021	-5.7984	-4.14263	-1.36199	5.99205	-0.0973809	-2.88871
1940	Plastic factory	no	male	male	28	yes	betw < 1,500 and 4,500	blue-collar	Unionized	temporary	else	night/evening/mixed	no	No, I never drink	no	no	12	12	110	80	30	92.36	113	moderate					no					-8.79021	-2.7984	-4.30217	4.63801	-17.0079	-0.250976	-2.88871
1941	Plastic factory	no	male	male	54	yes	betw 4,501 and 10,500	blue-collar	Unionized	permanent	morning	morning	no	Yes, frequently, at least once per month	yes	yes	12	12	130	90	40	106.48	177	moderate	120	80	40	96.48	no	100	80	20	88.24	17.2098	-2.7984	1.44489	-4.36199	38.9921	0.137913	11.1113
1942	Plastic factory	no	male	male	27	no	betw < 1,500 and 4,500	blue-collar	Unionized	permanent	morning	morning	no	Yes, frequently, at least once per month	yes	no	9	8	130	80	50	100.6	50	moderate	100	60	40	76.48	no	120	70	50	90.6	-9.79021	-2.7984	0.369213	-12.362		-0.0233771	7.11129
1943	Plastic factory	no	female	female	41	no	betw < 1,500 and 4,500	blue-collar	Unionized	temporary	else	night/evening/mixed	yes	No, I never drink	no	no	15	14	110	80	30	92.36	104	moderate					no					4.20979	-2.7984	-3.32694	-9.36199		-0.067215	-2.88871
1944	Plastic factory	no	male	male	25	yes	betw < 1,500 and 4,500	blue-collar	Unionized	temporary	else	night/evening/mixed	yes	Yes, frequently, at least once per month	yes	no	14	16	120	80	40	96.48	50	moderate	130	80	50	100.6	no					-11.7902	-5.7984	-2.44174	-1.36199		-0.105989	-2.88871
1945	Plastic factory	no	male	male	41	yes	betw < 1,500 and 4,500	blue-collar	Unionized	temporary	morning	morning	no	Occasionally (2 to 5 times per year)	yes	no	12	15	110	80	30	92.36	109	vigorous	120	80	40	96.48	no					4.20979	-2.7984	0.764711	3.63801	-35.0079	-0.043905	11.1113
1946	Plastic factory	no	male	male	42	no	betw < 1,500 and 4,500	blue-collar	Unionized	permanent	else	night/evening/mixed	no	Occasionally (2 to 5 times per year)	yes	no	12	12	120	80	40	96.48	135	moderate	120	80	40	96.48	no	120	80	40	96.48	5.20979	0.201601	3.27331	-8.36199	-11.0079	-0.156204	-2.88871
1947	Plastic factory	no	male	male	43	yes	betw < 1,500 and 4,500	blue-collar	Unionized	permanent	else	night/evening/mixed	no	Yes, frequently, at least once per month	yes	no	13	9	130	80	50	100.6	164	vigorous	120	80	40	96.48	no	120	80	40	96.48	6.20979	-2.7984	6.00449	16.638	4.99205	-0.172432	-2.88871
1948	Plastic factory	no	male	male	39	yes	betw < 1,500 and 4,500	blue-collar	Unionized	permanent	else	night/evening/mixed	no	Occasionally (2 to 5 times per year)	yes	no	7	16	120	80	40	96.48	120	vigorous	120	70	50	90.6	no	100	80	20	88.24	2.20979	-2.7984	0.747732	-16.362	-19.0079	0.137913	-2.88871
1949	Plastic factory	no	male	male	51	yes	betw < 1,500 and 4,500	blue-collar	Unionized	permanent	morning	morning	no	Occasionally (2 to 5 times per year)	yes	no	10	16	120	90	30	102.36	139	vigorous	120	80	40	96.48	no	100	70	30	82.36	14.2098	-2.7984	-4.30217	-3.36199	-5.00795	-0.407541	15.1113
1950	Plastic factory	no	male	male	51	yes	betw < 1,500 and 4,500	blue-collar	Non-unionized	permanent	morning	morning	yes	Yes, frequently, at least once per month	yes	yes	7	6	125	90	35	104.42	183	moderate	140	90	50	110.6	no					14.2098	0.201601	0.108825	16.638	37.9921	-0.167642	-2.88871
1951	Plastic factory	no	female	female	43	no	betw < 1,500 and 4,500	blue-collar	Unionized	permanent	else	night/evening/mixed	no	No, I never drink	no	no	8	9	130	80	50	100.6	106	moderate	100	70	30	82.36	no	120	80	40	96.48	6.20979	0.201601	-4.01406	18.638		0.106663	-2.88871
1952	Plastic factory	no	female	female	34	no	betw 4,501 and 10,500	white-collar	Non-unionized	permanent	morning	morning	yes	Occasionally (2 to 5 times per year)	yes	no	12	12	110	80	30	92.36	101	light	120	80	40	96.48	no	110	70	40	86.48	-2.79021	4.2016	3.18529	15.638	-34.0079	-0.246702
1953	Plastic factory	no	male	male	42	yes	betw < 1,500 and 4,500	blue-collar	Unionized	temporary	morning	morning	no	Occasionally (2 to 5 times per year)	yes	no	14	8	130	80	50	100.6	50	moderate	120	80	40	96.48	no	120	80	40	96.48	5.20979	0.201601	4.78857	6.63801		0.314384	-2.88871
1954	Plastic factory	no	female	female	62	no	betw < 1,500 and 4,500	blue-collar	Unionized	permanent	morning	morning	no	No, I never drink	no	yes	11	12	130	90	40	106.48	140	moderate	140	80	60	104.72	no	120	80	40	96.48	25.2098	-5.7984	-0.208121	-7.36199	8.99205	0.109342	-2.88871
1955	Plastic factory	no	male	male	50	yes	betw < 1,500 and 4,500	blue-collar	Non-unionized	permanent	morning	morning	no	Occasionally (2 to 5 times per year)	yes	no	13	11	130	80	50	100.6	151	vigorous	140	85	55	107.66	no	120	80	40	96.48	13.2098	0.201601	1.20686	-13.362	20.9921	-0.125245	-2.88871
1956	Plastic factory	no	female	female	43	yes	betw < 1,500 and 4,500	blue-collar	Unionized	permanent	morning	morning	no	Occasionally (2 to 5 times per year)	yes	no	10	14	120	90	30	102.36	50	moderate	130	90	40	106.48	no	120	80	40	96.48	6.20979	-5.7984	-1.89461	14.638		-0.169779	-2.88871
1957	Plastic factory	no	male	male	60	yes	betw 4,501 and 10,500	blue-collar	Unionized	permanent	morning	morning	no	Occasionally (2 to 5 times per year)	yes	no	15	13	130	80	50	100.6	121	moderate	130	80	50	100.6	no	120	80	40	96.48	23.2098	-5.7984	-4.12725	-8.36199	-24.0079	-0.373198	-2.88871
1958	Plastic factory	no	male	male	40	no	betw < 1,500 and 4,500	blue-collar	Unionized	temporary	morning	morning	no	Yes, frequently, at least once per month	yes	no	12	12	130	80	50	100.6	132	vigorous					no					3.20979	-2.7984	-5.27903	10.638	-7.00795	-0.112087	-2.88871
1959	Plastic factory	no	female	female	34	no	betw < 1,500 and 4,500	blue-collar	Unionized	permanent	morning	morning	no	Occasionally (2 to 5 times per year)	yes	no	11	12	110	80	30	92.36	50	moderate	120	70	50	90.6	no	100	70	30	82.36	-2.79021	-5.7984	3.51429	6.63801		-0.0199815
1960	Plastic factory	no	female	female	32	no	betw < 1,500 and 4,500	blue-collar	Unionized	permanent	else	night/evening/mixed	no	Occasionally (2 to 5 times per year)	yes	no	8	11	120	80	40	96.48	50	light	110	90	20	98.24	no	120	80	40	96.48	-4.79021	0.201601	-0.485009	15.638		0.529218	-2.88871
1961	Plastic factory	no	male	male	46	yes	betw < 1,500 and 4,500	blue-collar	Unionized	permanent	morning	morning	no	No, I never drink	no	no	14	16	110	90	20	98.24	128	moderate	110	80	30	92.36	no	120	80	40	96.48	9.20979	0.201601	3.6437	0.638009	-5.00795	-0.221061	-2.88871
1962	Plastic factory	no	female	female	36	yes	betw < 1,500 and 4,500	blue-collar	Non-unionized	temporary	else	night/evening/mixed	yes	No, I never drink	no	no	11	13	120	80	40	96.48	112	moderate					no					-0.79021	-2.7984	0.484506	-7.36199	-21.0079	0.249024	-2.88871
1963	Plastic factory	no	male	male	26	yes	betw < 1,500 and 4,500	blue-collar	Non-unionized	temporary	morning	morning	yes	Occasionally (2 to 5 times per year)	yes	no	14	14	90	60	30	72.36	50	moderate					no					-10.7902	-2.7984	-5.98677	-22.362		-0.290658	-2.88871
1964	Plastic factory	no	female	female	47	no	betw < 1,500 and 4,500	blue-collar	Unionized	permanent	else	night/evening/mixed	no	Occasionally (2 to 5 times per year)	yes	no	11	9	120	80	40	96.48	183	vigorous	120	80	40	96.48	no	110	80	30	92.36	10.2098	-2.7984	-2.0253	-9.36199		0.173627	-2.88871
1965	Plastic factory	no	male	male	50	yes	betw < 1,500 and 4,500	blue-collar	Unionized	permanent	morning	morning	no	Occasionally (2 to 5 times per year)	yes	no	10	12	120	80	40	96.48	50	vigorous					no					13.2098	-5.7984	-1.07184	-8.36199		0.223628	-2.88871
1966	Plastic factory	no	male	male	39	yes	betw 4,501 and 10,500	blue-collar	Non-unionized	permanent	else	night/evening/mixed	no	Occasionally (2 to 5 times per year)	yes	no	9	9	110	80	30	92.36	123	vigorous	120	80	40	96.48	no	120	80	40	96.48	2.20979	0.201601	0.905279	7.63801	-11.0079	-0.0726131	-2.88871
1968	Plastic factory	no	male	male	45	yes	betw < 1,500 and 4,500	blue-collar	Unionized	permanent	morning	morning	yes	Occasionally (2 to 5 times per year)	yes	no	9	6	110	80	30	92.36	50	light	120	80	40	96.48	no					8.20979	-2.7984	-2.46937	-3.36199		-0.180269	-2.88871
1969	Plastic factory	no	male	male	44	no	betw < 1,500 and 4,500	blue-collar	Unionized	permanent	morning	morning	no	Yes, frequently, at least once per month	yes	no	12	16	120	80	40	96.48	118		120	80	40	96.48	no	110	70	40	86.48	7.20979	-2.7984	-0.110735	1.63801	-43.0079	0.137913	-2.88871
1970	Plastic factory	no	male	male	27	no	betw 4,501 and 10,500	white-collar	Non-unionized	permanent	morning	morning	yes	Yes, frequently, at least once per month	yes	no	16	16	130	80	50	100.6	119	moderate					no					-9.79021	4.2016	1.94825	-4.36199	-5.00795	0.0866312	-2.88871
1971	Plastic factory	no	male	male	63	yes	betw 10,501 and > 16,500	white-collar	Non-unionized	permanent	morning	morning	yes	Occasionally (2 to 5 times per year)	yes	yes	13	16	130	80	50	100.6	50	vigorous					no					26.2098	-5.7984	0.729886	3.63801		-0.19542	-2.88871
1972	Plastic factory	no	male	male	37	no	betw 10,501 and > 16,500	white-collar	Non-unionized	permanent	morning	morning	no	Occasionally (2 to 5 times per year)	yes	no	12	11	130	80	50	100.6	104	vigorous	110	70	40	86.48	no	120	80	40	96.48	0.20979	4.2016	0.433805	-9.36199	-17.0079	-0.147801	-2.88871
1973	Plastic factory	no	female	female	30	no	betw 4,501 and 10,500	white-collar	Non-unionized	permanent	morning	morning	yes	No, I never drink	no	no	12	11	110	70	40	86.48	115	light	100	60	40	76.48	no	100	80	20	88.24	-6.79021	0.201601	-6.69585	-3.36199	-33.0079	-0.0415739	-2.88871
1974	Plastic factory	no	female	female	42	yes	betw 4,501 and 10,500	white-collar	Contractor	permanent	else	night/evening/mixed	no	Occasionally (2 to 5 times per year)	yes	no	11	13	110	80	30	92.36	157	moderate	100	70	30	82.36	no	120	80	40	96.48	5.20979	0.201601	3.21322	-2.36199	-34.0079	0.0202662	-2.88871
1975	Plastic factory	no	female	female	35	no	betw 4,501 and 10,500	white-collar	Non-unionized	permanent	morning	morning	no	Occasionally (2 to 5 times per year)	yes	no	12	12	110	87	23	96.476	167	moderate					no					-1.79021	4.2016	-6.35408	13.638	5.99205	0.137913	-2.88871
1976	Plastic factory	no	male	male	37	no	betw 10,501 and > 16,500	white-collar	Non-unionized	permanent	morning	morning	yes	Yes, frequently, at least once per month	yes	no	12	12	120	80	40	96.48	179	moderate	120	80	40	96.48	no					0.20979	4.2016	-3.83538	-26.362	36.9921	-0.0906582	-2.88871
1977	Plastic factory	no	male	male	30	yes	betw 4,501 and 10,500	white-collar	Non-unionized	permanent	morning	morning	no	Yes, frequently, at least once per month	yes	no	11	11	110	70	40	86.48	115	moderate	110	70	40	86.48	no					-6.79021	4.2016	-3.87047	-5.36199	-17.0079	0.137913	-2.88871
1978	Plastic factory	no	female	female	35	yes	betw 4,501 and 10,500	white-collar	Non-unionized	permanent	else	night/evening/mixed	no	Occasionally (2 to 5 times per year)	yes	yes	8	10	110	80	30	92.36	143	light	100	70	30	82.36	no	110	80	30	92.36	-1.79021	0.201601	6.50053	7.63801	-16.0079	-0.0415739	-2.88871
1979	Plastic factory	no	female	female	50	no	betw 4,501 and 10,500	white-collar	Non-unionized	permanent	else	night/evening/mixed	no	Occasionally (2 to 5 times per year)	yes	no	11	9	130	80	50	100.6	153	moderate	120	80	40	96.48	no	120	80	40	96.48	13.2098	-5.7984	4.7176	29.638	-26.0079	-0.15477	-2.88871
1980	Plastic factory	no	male	male	59	no	betw 4,501 and 10,500	white-collar	Non-unionized	permanent	morning	morning	no	Occasionally (2 to 5 times per year)	yes	yes	11	12	130	80	50	100.6	196	light	120	70	50	90.6	no	120	80	40	96.48	22.2098	4.2016	-0.491776	1.63801	42.9921	0.0790897	18.1113
1981	Plastic factory	no	male	male	57	yes	betw < 1,500 and 4,500	white-collar	Non-unionized	permanent	morning	morning	no	Occasionally (2 to 5 times per year)	yes	no	16	16	130	80	50	100.6	128	moderate	120	70	50	90.6	no	120	80	40	96.48	20.2098	-5.7984	1.0653	-10.362	-3.00795	-0.128753	-2.88871
1982	Plastic factory	no	male	male	42	no	betw < 1,500 and 4,500	blue-collar	Unionized	temporary	morning	morning	no	Occasionally (2 to 5 times per year)	yes	no	14	16	110	80	30	92.36	153	light	120	80	40	96.48	no					5.20979	-2.7984	0.221631	-7.36199	14.9921	-0.125245	-2.88871
1983	Plastic factory	no	male	male	56	yes	betw 10,501 and > 16,500	white-collar	Non-unionized	permanent	morning	morning	yes	Yes, frequently, at least once per month	yes	no	15	9	110	80	30	92.36	178	light	130	80	50	100.6	no					19.2098	4.2016	-2.44602	-17.362		-0.327203	-2.88871
1984	Plastic factory	no	female	female	20	no	betw < 1,500 and 4,500	blue-collar	Unionized	temporary	else	night/evening/mixed	no	Occasionally (2 to 5 times per year)	yes	no	11	16	120	80	40	96.48	159	moderate					no					-16.7902	0.201601	-0.564677	27.638	20.9921	-0.0287535	-0.888713
1985	Plastic factory	no	female	female	19	no	betw < 1,500 and 4,500	blue-collar	Unionized	temporary	morning	morning	yes	No, I never drink	no	no	15	16	110	80	30	92.36	50	light	120	80	40	96.48	no					-17.7902	-2.7984	-2.86107	1.63801		-0.290658	-2.88871
1986	Plastic factory	no	male	male	40	yes	betw < 1,500 and 4,500	blue-collar	Unionized	temporary	morning	night/evening/mixed	no	No, I never drink	no	no	11	16	110	80	30	92.36	194	moderate					no					3.20979	-2.7984	4.04133	-6.36199	25.9921	-0.347801	-0.888713
1987	Plastic factory	no	male	male	40	no	betw < 1,500 and 4,500	blue-collar	Unionized	temporary	morning	morning	no	Occasionally (2 to 5 times per year)	yes	no	15	16	100	80	20	88.24	154	moderate					no					3.20979	-2.7984	1.6013	-0.361991	5.99205	-0.100182	-2.88871
1988	Plastic factory	no	male	male	35	no	betw < 1,500 and 4,500	blue-collar	Unionized	temporary	else	night/evening/mixed	no	Yes, frequently, at least once per month	yes	no	9	8	120	80	40	96.48	174	moderate					no					-1.79021	-2.7984	4.01235	7.63801	27.9921	0.310327	-2.88871
1989	Plastic factory	no	male	male	46	yes	betw 4,501 and 10,500	white-collar	Non-unionized	permanent	morning	morning	no	Occasionally (2 to 5 times per year)	yes	no	10	12	130	80	50	100.6	144	moderate					no					9.20979	4.2016	0.651342	15.638		0.252199	-2.88871
1990	Plastic factory	no	male	male	31	no	betw 4,501 and 10,500	blue-collar	Unionized	temporary	morning	morning	no	No, I never drink	no	no	5	10	130	90	40	106.48	137	light					no					-5.79021	-2.7984	-0.0137182	-11.362	8.99205	0.137913	-2.88871
1991	Plastic factory	no	female	female	30	yes	betw < 1,500 and 4,500	blue-collar	Unionized	temporary	morning	morning	yes	Occasionally (2 to 5 times per year)	yes	no	11	12	130	90	40	106.48	138	light	120	80	40	96.48	no					-6.79021	-5.7984	18.3819	13.638	-0.00794702	-0.092856	2.11129
2000	Printing company	no	male	male	40	no	betw 4,501 and 10,500	white-collar	Non-unionized	permanent	morning	morning	yes	Occasionally (2 to 5 times per year)	yes	no	15	15	100	80	20	88.24	150	moderate	120	80	40	96.48	no	110	80	30	92.36	3.20979	0.201601	-2.88347	5.63801	-1.00795	-0.0142607	-2.88871
2001	Printing company	no	female	female	44	no	betw 10,501 and > 16,500	white-collar	Non-unionized	permanent	morning	morning	no	Yes, frequently, at least once per month	yes	no	10	8	110	70	40	86.48	175	light	110	70	40	86.48	no	120	80	40	96.48	7.20979	0.201601	2.6024	-12.362	44.9921	-0.157541	-2.88871
2002	Printing company	no	male	male	27	no	betw 4,501 and 10,500	white-collar	Non-unionized	temporary	morning	morning	no	Occasionally (2 to 5 times per year)	yes	yes	16	10	110	80	30	92.36	138	light	120	80	40	96.48	no	120	80	40	96.48	-9.79021	4.2016	1.62559	-4.36199	11.9921	0.015962	-2.88871
2003	Printing company	no	male	male	42	yes	betw 10,501 and > 16,500	white-collar	Non-unionized	permanent	morning	morning	no	Occasionally (2 to 5 times per year)	yes	no	12	13	100	80	20	88.24	121	moderate	110	70	40	86.48	no	120	80	40	96.48	5.20979	0.201601	-3.39481	-2.36199	-9.00795	-0.0159329	-2.88871
2004	Printing company	no	male	male	31	no	betw 10,501 and > 16,500	white-collar	Non-unionized	permanent	else	night/evening/mixed	yes	Occasionally (2 to 5 times per year)	yes	no	12	11	123	73	50	93.6	139		120	80	40	96.48	no	120	70	50	90.6	-5.79021	4.2016	-1.07184	1.63801		-0.230508	-2.88871
2005	Printing company	no	male	male	46	yes	betw < 1,500 and 4,500	blue-collar	Non-unionized	permanent	else	night/evening/mixed	yes	Occasionally (2 to 5 times per year)	yes	no	8	9	130	80	50	100.6	330	moderate	120	80	40	96.48	no	120	70	50	90.6	9.20979	-2.7984	-1.12913	-15.362		-0.230508	-2.88871
2006	Printing company	no	female	female	49	yes	betw 4,501 and 10,500	white-collar	Non-unionized	permanent	morning	morning	no	Occasionally (2 to 5 times per year)	yes	yes	9	11	120	80	40	96.48	166	light	110	70	40	86.48	no					12.2098	0.201601	2.31078	-2.36199	-4.00795	-0.0328185	0.111287
2007	Printing company	no	female	female	27	no	betw 4,501 and 10,500	white-collar	Non-unionized	permanent	morning	morning	no	Yes, frequently, at least once per month	yes	no	12	16	110	80	30	92.36	135	light	120	80	40	96.48	no	110	80	30	92.36	-9.79021	0.201601	2.24829	6.63801	-30.0079	0.0015496	3.11129
2008	Printing company	no	male	male	29	yes	betw 4,501 and 10,500	blue-collar	Non-unionized	permanent	morning	morning	no	Occasionally (2 to 5 times per year)	yes	no	13	7	128	86	42	103.304	122	light	120	80	40	96.48	no					-7.79021	0.201601	-1.54934	-0.361991	-9.00795	-0.187087	-2.88871
2009	Printing company	no	male	male	43	no	betw 4,501 and 10,500	white-collar	Non-unionized	permanent	morning	morning	no	Yes, frequently, at least once per month	yes	no	13	14	120	80	40	96.48	194		130	80	50	100.6	no	130	80	50	100.6	6.20979	0.201601	13.9142	1.63801	49.9921	-0.281442	0.111287
2010	Printing company	no	female	female	38	yes	betw 10,501 and > 16,500	white-collar	Non-unionized	permanent	else	night/evening/mixed	no	Occasionally (2 to 5 times per year)	yes	no	9	6	102	65	37	80.244	50	light	120	80	40	96.48	no	110	70	40	86.48	1.20979	4.2016	-0.381144	-17.362		0.471247	-2.88871
2011	Printing company	no	male	male	24	no	betw < 1,500 and 4,500	white-collar	Non-unionized	permanent	morning	morning	no	Yes, frequently, at least once per month	yes	no	11	12	110	80	30	92.36	50	moderate	110	80	30	92.36	no					-12.7902	4.2016	1.10169	1.63801		0.137913	-2.88871
2012	Printing company	no	male	male	45	yes	betw < 1,500 and 4,500	blue-collar	Non-unionized	permanent	morning	morning	no	Occasionally (2 to 5 times per year)	yes	no	10	12	120	80	40	96.48	137	light	110	80	30	92.36	no	120	80	40	96.48	8.20979	-2.7984	1.22899	3.63801	-0.00794702	-0.074208	-2.88871
2013	Printing company	no	female	female	28	no	betw 4,501 and 10,500	white-collar	Non-unionized	permanent	morning	morning	no	No, I never drink	no	no	12	10	120	80	40	96.48	141	light	110	80	30	92.36	no	110	80	30	92.36	-8.79021	4.2016	-0.491776	12.638	-22.0079	0.971247	-2.88871
2014	Printing company	no	female	female	37	yes	betw 4,501 and 10,500	white-collar	Non-unionized	permanent	else	night/evening/mixed	no	No, I never drink	no	no	10	10	120	80	40	96.48	165	light	120	80	40	96.48	no	120	80	40	96.48	0.20979	0.201601	4.22793	10.638	-9.00795	-0.185616	16.1113
2015	Printing company	no	male	male	29	no	betw 4,501 and 10,500	white-collar	Non-unionized	permanent	morning	morning	yes	Yes, frequently, at least once per month	yes	no	7	5	131	86	45	104.54	50	light	100	70	30	82.36	no	120	80	40	96.48	-7.79021	4.2016	4.81662	2.63801		1.22487	-2.88871
2016	Printing company	no	male	male	50	yes	betw 10,501 and > 16,500	white-collar	Non-unionized	permanent	else	night/evening/mixed	no	Yes, frequently, at least once per month	yes	yes	11	8	140	90	50	110.6	147	light	130	80	50	100.6	no	120	80	40	96.48	13.2098	4.2016	9.0865	15.638	10.9921	0.266118	-2.88871
2017	Printing company	no	male	male	25	yes	betw 4,501 and 10,500	blue-collar	Non-unionized	permanent	morning	morning	no	Occasionally (2 to 5 times per year)	yes	yes	12	12	120	80	40	96.48	146	moderate					no					-11.7902	0.201601	3.14729	-7.36199	15.9921	-0.0199815
2018	Printing company	no	male	male	28	no	betw 4,501 and 10,500	white-collar	Non-unionized	permanent	morning	night/evening/mixed	no	Occasionally (2 to 5 times per year)	yes	yes	12	8	130	80	50	100.6	160	moderate	120	80	40	96.48	no	130	70	60	94.72	-8.79021	4.2016	4.91846	10.638	11.9921	0.252199	-2.88871
2019	Printing company	no	female	female	27	no	betw 4,501 and 10,500	white-collar	Non-unionized	permanent	morning	morning	no	Yes, frequently, at least once per month	yes	no	12	13	110	80	30	92.36	178	moderate	120	80	40	96.48	no	120	80	40	96.48	-9.79021	4.2016	-1.25386	-2.36199	8.99205	-0.293905	-2.88871
2020	Printing company	no	female	female	33	no	betw 4,501 and 10,500	white-collar	Non-unionized	permanent	morning	morning	no	Yes, frequently, at least once per month	yes	no	10	16	100	67	33	80.596	129	moderate	120	80	40	96.48	no	110	80	30	92.36	-3.79021	0.201601	-3.93031	1.63801	-15.0079	0.28077	-2.88871
2021	Printing company	no	female	female	23	no	betw 4,501 and 10,500	white-collar	Non-unionized	permanent	morning	morning	no	Occasionally (2 to 5 times per year)	yes	no	11	14	90	80	10	84.12	102	light	110	80	30	92.36	no	120	80	40	96.48	-13.7902	4.2016	-6.77199	-7.36199	-42.0079	-0.156204	-2.88871
2022	Printing company	no	male	male	26	no	betw < 1,500 and 4,500	blue-collar	Non-unionized	permanent	else	night/evening/mixed	yes	Occasionally (2 to 5 times per year)	yes	yes	13	12	131	76	55	98.66	110	vigorous					no					-10.7902	-2.7984	-3.35994	10.638	-18.0079	-0.112087	24.1113
2023	Printing company	no	male	male	33	yes	betw 4,501 and 10,500	white-collar	Non-unionized	permanent	morning	morning	no	Yes, frequently, at least once per month	yes	no	11	10	140	89	51	110.012	134	moderate					no					-3.79021	0.201601	0.83996	-21.362	3.99205	-0.052563	-2.88871
2024	Printing company	no	female	female	30	yes	betw 4,501 and 10,500	white-collar	Non-unionized	permanent	morning	morning	yes	No, I never drink	no	no	14	9	120	70	50	90.6	125	light	120	80	40	96.48	no	120	80	40	96.48	-6.79021	4.2016	0.179779	-18.362	-11.0079	0.737913	-0.888713
2025	Printing company	no	male	male	25	no	betw < 1,500 and 4,500	white-collar	Non-unionized	temporary	morning	morning	no	Occasionally (2 to 5 times per year)	yes	no	11	15	110	80	30	92.36	120	moderate	110	70	40	86.48	no	110	70	40	86.48	-11.7902	0.201601	-0.293871	16.638	-0.00794702	-0.00494391	-0.888713
2026	Printing company	no	female	female	38	no	betw 4,501 and 10,500	white-collar	Non-unionized	temporary	else	night/evening/mixed	no	Yes, frequently, at least once per month	yes	no	14	16	120	80	40	96.48	103	light					no					1.20979	-2.7984	8.19428	-0.361991		0.137913	-2.88871
2027	Printing company	no	male	male	34	no	betw 4,501 and 10,500	white-collar	Non-unionized	permanent	morning	morning	no	Occasionally (2 to 5 times per year)	yes	no	15	12	110	80	30	92.36	189	light	120	80	40	96.48	no					-2.79021	4.2016	5.377	3.63801	60.9921	0.471247	-0.888713
2028	Printing company	no	male	male	17	no	betw < 1,500 and 4,500	blue-collar	Non-unionized	temporary	morning	morning	yes	Occasionally (2 to 5 times per year)	yes	no	11	14	107	59	48	78.776	50	moderate					no					-19.7902	0.201601	-5.37229	-22.362		0.196737	-2.88871
2029	Printing company	no	female	female	33	yes	betw 4,501 and 10,500	white-collar	Non-unionized	permanent	morning	morning	no	No, I never drink	no	no	10	16	110	80	30	92.36	125	light	110	80	30	92.36	no	100	80	20	88.24	-3.79021	0.201601	1.09073	12.638	-5.00795	-0.433515	-2.88871
2030	Printing company	no	female	female	54	yes	betw 10,501 and > 16,500	white-collar	Unionized	permanent	morning	morning	no	Occasionally (2 to 5 times per year)	yes	yes	12	15	120	80	40	96.48	170	light	120	80	40	96.48	no	140	90	50	110.6	17.2098	4.2016	-4.43131	-22.362	12.9921	-0.316632	-2.88871
2031	Printing company	no	male	male	27	yes	betw 4,501 and 10,500	white-collar	Non-unionized	permanent	morning	morning	yes	No, I never drink	no	no	11	12	110	80	30	92.36	161	light	120	70	50	90.6	no	120	82	38	97.656	-9.79021	4.2016	0.0974345	6.63801	26.9921	0.137913	-2.88871
2032	Printing company	no	female	female	54	no	betw < 1,500 and 4,500	white-collar	Non-unionized	permanent	else	night/evening/mixed	no	Occasionally (2 to 5 times per year)	yes	no	12	12	120	80	40	96.48	156	light					no					17.2098	0.201601	-3.08284	-6.36199	-3.00795	-0.0183368	-2.88871
2033	Printing company	no	male	male	54	yes	betw 10,501 and > 16,500	white-collar	Non-unionized	permanent	morning	morning	yes	Occasionally (2 to 5 times per year)	yes	no	13	12	120	80	40	96.48	117	light	130	80	50	100.6	no	120	80	40	96.48	17.2098	4.2016	0.498249	-6.36199	-17.0079	0.0879132	-2.88871
2034	Printing company	no	male	male	29	no	betw 4,501 and 10,500	white-collar	Non-unionized	permanent	morning	morning	yes	Occasionally (2 to 5 times per year)	yes	no	7	11	110	80	30	92.36	111	light	110	80	30	92.36	no	120	80	40	96.48	-7.79021	4.2016	2.28243	-8.36199	-25.0079	0.137913	-2.88871
2035	Printing company	no	male	male	32	no	betw 10,501 and > 16,500	white-collar	Non-unionized	permanent	morning	morning	yes	Yes, frequently, at least once per month	yes	no	12	12	120	80	40	96.48	206	light					no					-4.79021	8.2016	6.29479	0.638009		0.00277811	-2.88871
2036	Printing company	no	female	female	41	yes	betw 4,501 and 10,500	white-collar	Non-unionized	permanent	morning	morning	no	No, I never drink	no	yes	11	12	120	80	40	96.48	118	moderate	120	80	40	96.48	no	120	80	40	96.48	4.20979	-2.7984	2.88007	8.63801	-27.0079	0.0268021	-2.88871
2037	Printing company	no	female	female	32	yes	betw 4,501 and 10,500	white-collar	Non-unionized	permanent	morning	morning	no	No, I never drink	no	no	10	7	110	80	30	92.36	166	light					no					-4.79021	4.2016	5.18776	16.638	7.99205	0.407144	0.111287
2039	Printing company	no	male	male	38	no	betw 10,501 and > 16,500	white-collar	Non-unionized	temporary	else	night/evening/mixed	no	Yes, frequently, at least once per month	yes	no	10	12	120	80	40	96.48	117	light	140	95	45	113.54	no	120	80	40	96.48	1.20979	4.2016	2.96857	10.638	-29.0079	0.110886	-2.88871
2040	Printing company	no	female	female	42	yes	betw 4,501 and 10,500	white-collar	Non-unionized	permanent	morning	morning	no	Occasionally (2 to 5 times per year)	yes	no	13	16	100	60	40	76.48	50	light	110	80	30	92.36	no	110	80	30	92.36	5.20979	0.201601	-3.18975	-8.36199		-0.0620868	-2.88871
2042	Printing company	no	male	male	31	yes	betw 4,501 and 10,500	white-collar	Non-unionized	temporary	else	night/evening/mixed	no	Yes, frequently, at least once per month	yes	no	9	16	130	90	40	106.48	116	light					no					-5.79021	4.2016	-0.113886	1.63801	-9.00795	-0.19542	-2.88871
2043	Printing company	no	female	female	27	yes	betw 10,501 and > 16,500	white-collar	Non-unionized	permanent	morning	morning	no	Occasionally (2 to 5 times per year)	yes	no	12	12	120	80	40	96.48	105	light					no	110	80	30	92.36	-9.79021	0.201601	2.98543	27.638		0.0496779	-2.88871
2044	Printing company	no	female	female	38	no	betw 10,501 and > 16,500	white-collar	Unionized	permanent	morning	morning	yes	Yes, frequently, at least once per month	yes	no	12	15	110	80	30	92.36	101	moderate					no					1.20979	8.2016	-3.05026	6.63801	-55.0079	-0.32042	-2.88871
2045	Printing company	no	male	male	50	no	betw 10,501 and > 16,500	white-collar	Non-unionized	temporary	morning	morning	yes	Occasionally (2 to 5 times per year)	yes	no	11	12	120	80	40	96.48	161	moderate	130	80	50	100.6	no	110	80	30	92.36	13.2098	0.201601	3.11504	-16.362	20.9921	0.0823576	-2.88871
2046	Printing company	no	male	male	19	no	betw < 1,500 and 4,500	blue-collar	Non-unionized	temporary	morning	morning	no	Yes, frequently, at least once per month	yes	no	9	12	100	60	40	76.48	50	moderate	110	60	50	80.6	no					-17.7902	-11.7984	-7.03117	5.63801		0.0167011	-2.88871
2047	Printing company	no	male	male	32	yes	betw 10,501 and > 16,500	white-collar	Non-unionized	permanent	else	night/evening/mixed	yes	Yes, frequently, at least once per month	yes	no	12	12	120	80	40	96.48	50	moderate					no	110	70	40	86.48	-4.79021	4.2016	-1.25918	1.63801		0.0188656	-2.88871
2048	Printing company	no	female	female	47	yes		white-collar	Non-unionized	permanent	morning	morning	no	No, I never drink	no	no	15	13	130	90	40	106.48	189	light					no					10.2098	0.201601	3.55549	-2.36199	19.9921	0.16494	-2.88871
2050	Printing company	no	male	male	36	yes	betw < 1,500 and 4,500	white-collar	Non-unionized	permanent	morning	morning	no	Yes, frequently, at least once per month	yes	no	12	7	120	80	40	96.48	50	vigorous	120	80	40	96.48	no	120	80	40	96.48	-0.79021	-2.7984	4.59088	-1.36199		0.471247	-2.88871
2051	Printing company	no	male	male	51	no	betw 4,501 and 10,500	white-collar	Non-unionized	permanent	else	night/evening/mixed	no	Occasionally (2 to 5 times per year)	yes	no	16	16	120	80	40	96.48	143		120	80	40	96.48	no	120	90	30	102.36	14.2098	0.201601	0.0551467	-13.362	-16.0079	0.115691	-2.88871
2052	Printing company	no	male	male	30	yes	betw 4,501 and 10,500	white-collar	Non-unionized	permanent	else	night/evening/mixed	no	Occasionally (2 to 5 times per year)	yes	no	10	8	120	80	40	96.48	50	light	120	80	40	96.48	no					-6.79021	-2.7984	15.672	2.63801		0.137913	-2.88871
2053	Printing company	no	male	male	50	yes	betw < 1,500 and 4,500	blue-collar	Non-unionized	permanent	else	night/evening/mixed	no	Yes, frequently, at least once per month	yes	yes	9	4	110	80	30	92.36	134	moderate	110	70	40	86.48	no					13.2098	-5.7984	6.83859	-3.36199	-14.0079	0.137913	25.1113
2054	Printing company	no	male	male	21	no	betw < 1,500 and 4,500	blue-collar	Non-unionized	temporary	else	night/evening/mixed	yes	Occasionally (2 to 5 times per year)	yes	no	16	16	90	70	20	78.24	50	vigorous	110	80	30	92.36	no					-15.7902	0.201601	-6.69421	-5.36199		-0.150976	28.1113
2055	Printing company	no	male	male	55	no	betw 10,501 and > 16,500	white-collar	Non-unionized	permanent	morning	morning	no	No, I never drink	no	yes	14	16	130	90	40	106.48	144		120	80	40	96.48	no					18.2098	-5.7984	1.91965	-0.361991	-4.00795	0.0268021	-0.888713
2056	Printing company	no	male	male	43	no	betw < 1,500 and 4,500	blue-collar	Non-unionized	permanent	else	night/evening/mixed	no	No, I never drink	no	no	16	16	110	80	30	92.36	50	vigorous	110	80	30	92.36	no	100	80	20	88.24	6.20979	-11.7984	1.24418	-2.36199		-0.106531	-2.88871
2057	Printing company	no	male	male	29	no	betw < 1,500 and 4,500	blue-collar	Non-unionized	permanent	else	night/evening/mixed	yes	Occasionally (2 to 5 times per year)	yes	no	16	16	120	80	40	96.48	114	light					no					-7.79021	-11.7984	1.06514	-7.36199	-38.0079	-0.0620868	-2.88871
2058	Printing company	no	male	male	51	yes	betw < 1,500 and 4,500	blue-collar	Non-unionized	permanent	else	night/evening/mixed	no	No, I never drink	no	no	12	10	90	60	30	72.36	130	vigorous	120	80	40	96.48	no					14.2098	-5.7984	-4.95206	-4.36199	-7.00795	0.41064	54.1113
2059	Printing company	no	male	male	28	no	betw < 1,500 and 4,500	blue-collar	Non-unionized	permanent	else	night/evening/mixed	yes	Occasionally (2 to 5 times per year)	yes	no	11	4	120	70	50	90.6	101	moderate	120	70	50	90.6	no	110	70	40	86.48	-8.79021	0.201601	-2.56475	0.638009	-25.0079	0.897913	-2.88871
2060	Printing company	no	male	male	39	no	betw 4,501 and 10,500	blue-collar	Non-unionized	permanent	else	night/evening/mixed	no	Occasionally (2 to 5 times per year)	yes	no	11	13	120	80	40	96.48	143	vigorous	100	80	20	88.24	no					2.20979	-2.7984	1.03238	11.638	-2.00795	0.0712466	0.111287
2061	Printing company	no	male	male	24	no	betw < 1,500 and 4,500	blue-collar	Non-unionized	permanent	else	night/evening/mixed	no	Yes, frequently, at least once per month	yes	no	12	11	120	80	40	96.48	107	vigorous	130	80	50	100.6	no	110	80	30	92.36	-12.7902	-2.7984	-0.00798849	-15.362	-14.0079	0.169163	-2.88871
2062	Printing company	no	male	male	31	yes	betw < 1,500 and 4,500	white-collar	Non-unionized	permanent	else	night/evening/mixed	yes	Occasionally (2 to 5 times per year)	yes	no	10	4	110	70	40	86.48	121	vigorous	110	80	30	92.36	no					-5.79021	-2.7984	6.24016	5.63801	-15.0079	0.0015496	-2.88871
2067	Printing company	no	male	male	29	no	betw 4,501 and 10,500	white-collar	Non-unionized	permanent	else	night/evening/mixed	no	Yes, frequently, at least once per month	yes	no	15	5	120	80	40	96.48	167	vigorous	110	80	30	92.36	no	110	80	30	92.36	-7.79021	-5.7984	-3.12877	-0.361991	25.9921	0.0470042	-0.888713
2068	Printing company	no	male	male	41	yes	betw < 1,500 and 4,500	blue-collar	Non-unionized	permanent	else	night/evening/mixed	no	No, I never drink	no	no	12	9	110	70	40	86.48	50	vigorous	100	70	30	82.36	no	120	80	40	96.48	4.20979	-11.7984	4.78857	-9.36199		0.41064	-2.88871
2069	Printing company	no	male	male	28	yes	betw 4,501 and 10,500	blue-collar	Non-unionized	permanent	else	night/evening/mixed	yes	Yes, frequently, at least once per month	yes	no	14	14	110	80	30	92.36	107	light	120	80	40	96.48	no	120	80	40	96.48	-8.79021	-2.7984	1.31568	-7.36199	-22.0079	0.0403522	-2.88871
2070	Printing company	no	male	male	53	yes	betw < 1,500 and 4,500	blue-collar	Non-unionized	permanent	else	night/evening/mixed	no	Occasionally (2 to 5 times per year)	yes	no	16	16	120	80	40	96.48	124	moderate	120	80	40	96.48	no	140	80	60	104.72	16.2098	-2.7984	0.0281691	11.638	4.99205	-0.0893595	-2.88871
2071	Printing company	no	male	male	68	yes	betw 10,501 and > 16,500	white-collar	Non-unionized	permanent	morning	morning	no	Yes, frequently, at least once per month	yes	no	16	16	130	80	50	100.6	118	light	140	90	50	110.6	no	120	80	40	96.48	31.2098	-2.7984	10.9503	-13.362	-42.0079	-0.19542	-2.88871
2072	Printing company	no	male	male	33	no	betw < 1,500 and 4,500	blue-collar	Non-unionized	temporary	else	night/evening/mixed	no	Occasionally (2 to 5 times per year)	yes	no	12	8	110	90	20	98.24	151	light					no					-3.79021	0.201601	-0.575541	-4.36199	13.9921	0.206879	-2.88871
2073	Printing company	no	male	male	29	yes	betw 4,501 and 10,500	blue-collar	Non-unionized	temporary	else	night/evening/mixed	yes	Occasionally (2 to 5 times per year)	yes	no	15	16	120	80	40	96.48	50	moderate					no					-7.79021	0.201601	-3.39914	2.63801		0.00970811	-2.88871
2074	Printing company	no	male	male	27	no	betw < 1,500 and 4,500	blue-collar	Non-unionized	permanent	else	night/evening/mixed	no	Occasionally (2 to 5 times per year)	yes	no	12	4	120	80	40	96.48	50	light	120	80	40	96.48	no					-9.79021	-2.7984	1.28292	35.638		0.206879	-2.88871
2075	Printing company	no	male	male	37	yes	betw 10,501 and > 16,500	blue-collar	Non-unionized	permanent	morning	morning	no	Occasionally (2 to 5 times per year)	yes	no	11	12	110	80	30	92.36	138	vigorous					no					0.20979	0.201601	8.61858	-8.36199	-3.00795	-0.221061	-2.88871
2076	Printing company	no	male	male	42	yes	betw 4,501 and 10,500	blue-collar	Non-unionized	permanent	else	night/evening/mixed	no	Occasionally (2 to 5 times per year)	yes	no	12	13	110	80	30	92.36	50	moderate	120	80	40	96.48	no	110	80	30	92.36	5.20979	0.201601	-3.82802	7.63801		-0.22794	-2.88871
2077	Printing company	no	male	male	33	yes	betw 4,501 and 10,500	blue-collar	Non-unionized	permanent	else	night/evening/mixed	yes	No, I never drink	no	no	12	8	110	70	40	86.48	400	moderate	120	80	40	96.48	no	120	70	50	90.6	-3.79021	-2.7984	4.48331	14.638		-0.0287535	-2.88871
2078	Printing company	no	male	male	40	yes	betw 10,501 and > 16,500	blue-collar	Unionized	permanent	else	night/evening/mixed	no	No, I never drink	no	no	12	12	120	80	40	96.48	137	light	120	80	40	96.48	no	120	70	50	90.6	3.20979	4.2016	2.61418	-8.36199	-26.0079	-0.117901	-2.88871
2080	Printing company	no	male	male	54	yes	betw 4,501 and 10,500	blue-collar	Non-unionized	permanent	else	night/evening/mixed	no	Occasionally (2 to 5 times per year)	yes	no	14	16	120	80	40	96.48	156	vigorous	120	80	40	96.48	no	100	70	30	82.36	17.2098	-5.7984	-6.46125	0.638009	13.9921	-0.32042	-2.88871
2081	Printing company	no	male	male	32	no	betw 10,501 and > 16,500	white-collar	Non-unionized	permanent	morning	morning	no	Yes, frequently, at least once per month	yes	no	12	15	120	80	40	96.48	113	moderate					no					-4.79021	4.2016	-6.47609	5.63801		-0.0359998	-2.88871
2082	Printing company	no	male	male	29	no	betw 4,501 and 10,500	blue-collar	Non-unionized	permanent	else	night/evening/mixed	no	No, I never drink	no	no	13	10	120	80	40	96.48	154	moderate	120	80	40	96.48	no	120	70	50	90.6	-7.79021	0.201601	0.00125452	-12.362		0.241361	-2.88871
2083	Printing company	no	male	male	28	no	betw < 1,500 and 4,500	blue-collar	Non-unionized	temporary	else	night/evening/mixed	yes	Yes, frequently, at least once per month	yes	no	12	12	110	80	30	92.36	50	vigorous					no					-8.79021	0.201601	-1.88644	-12.362		-0.0287535	-2.88871
2084	Printing company	no	male	male	46	yes	betw 4,501 and 10,500	blue-collar	Non-unionized	permanent	else	night/evening/mixed	no	Occasionally (2 to 5 times per year)	yes	no	13	10	120	80	40	96.48	121	vigorous	130	80	50	100.6	no	110	70	40	86.48	9.20979	-2.7984	2.00945	-28.362		-0.147801	-2.88871
2085	Printing company	no	male	male	42	yes	betw 4,501 and 10,500	blue-collar	Unionized	permanent	morning	morning	no	No, I never drink	no	no	12	12	110	80	30	92.36	143	moderate	100	70	30	82.36	no	120	70	50	90.6	5.20979	-2.7984	-3.69456	29.638	14.9921	-0.0370868	-2.88871
2086	Printing company	no	male	male	32	yes	betw < 1,500 and 4,500	blue-collar	Unionized	permanent	else	night/evening/mixed	no	Occasionally (2 to 5 times per year)	yes	no	16	16	120	80	40	96.48	115	light	120	70	50	90.6	no					-4.79021	-2.7984	-2.0404	7.63801		-0.0176423	-2.88871
2087	Printing company	no	male	male	34	yes	betw 4,501 and 10,500	white-collar	Unionized	permanent	else	night/evening/mixed	no	Occasionally (2 to 5 times per year)	yes	no	15	12	120	80	40	96.48	158	moderate	110	80	30	92.36	no	110	80	30	92.36	-2.79021	-2.7984	-1.31637	6.63801	-21.0079	-0.312087	34.1113
2088	Printing company	no	male	male	33	yes	betw < 1,500 and 4,500	blue-collar	Unionized	permanent	else	night/evening/mixed	no	Occasionally (2 to 5 times per year)	yes	no	12	5	120	80	40	96.48	145	moderate					no	110	70	40	86.48	-3.79021	-2.7984	8.60024	2.63801	-23.0079	0.0664846	91.1113
2089	Printing company	no	male	male	33	no	betw 4,501 and 10,500	blue-collar	Unionized	permanent	else	night/evening/mixed	no	No, I never drink	no	no	15	12	150	100	50	120.6	142	light	120	80	40	96.48	no	120	80	40	96.48	-3.79021	0.201601	5.86956	6.63801	-13.0079	-0.0415739	-2.88871
2090	Printing company	no	male	male	34	yes	betw 4,501 and 10,500	blue-collar	Unionized	permanent	else	night/evening/mixed	yes	Occasionally (2 to 5 times per year)	yes	no	13	12	120	80	40	96.48	50	moderate	110	80	30	92.36	no	100	70	30	82.36	-2.79021	-2.7984	-1.27329	12.638		-0.0199815	-2.88871
2091	Printing company	no	male	male	30	no	betw < 1,500 and 4,500	blue-collar	Unionized	permanent	else	night/evening/mixed	yes	No, I never drink	no	no	15	12	120	80	40	96.48	127	moderate	110	70	40	86.48	no					-6.79021	0.201601	-1.50093	-6.36199	-1.00795	-0.225723	-2.88871
2092	Printing company	no	male	male	26	no	betw 4,501 and 10,500	blue-collar	Unionized	permanent	else	night/evening/mixed	no	No, I never drink	no	no	12	12	140	80	60	104.72	50	moderate	110	70	40	86.48	no	100	80	20	88.24	-10.7902	0.201601	-3.05026	-6.36199		0.0521989	-2.88871
2093	Printing company	no	male	male	45	yes	betw 4,501 and 10,500	blue-collar	Unionized	permanent	morning	night/evening/mixed	no	Occasionally (2 to 5 times per year)	yes	no	12	12	120	80	40	96.48	135	light	120	90	30	102.36	no					8.20979	-2.7984	0.596164	12.638	3.99205	-0.0620868	-2.88871
2094	Printing company	no	male	male	34	yes	betw 4,501 and 10,500	blue-collar	Unionized	permanent	morning	morning	yes	Yes, frequently, at least once per month	yes	yes	11	12	120	80	40	96.48	136	light	110	70	40	86.48	no	120	70	50	90.6	-2.79021	-2.7984	2.68527	-14.362	-1.00795	-0.17916	1.11129
2095	Printing company	no	male	male	37	no	betw 4,501 and 10,500	blue-collar	Unionized	permanent	else	night/evening/mixed	no	No, I never drink	no	no	14	15	120	80	40	96.48	132	light	120	80	40	96.48	no	120	80	40	96.48	0.20979	-5.7984	-3.55004	1.63801	1.99205	0.0326501	-0.888713
2096	Printing company	no	male	male	22	no	betw < 1,500 and 4,500	blue-collar	Non-unionized	temporary	morning	morning	no	Occasionally (2 to 5 times per year)	yes	no	11	14	120	80	40	96.48	50	vigorous	110	80	30	92.36	no	112	70	42	87.304	-14.7902	0.201601	-4.06306	-0.361991		-0.0946449	-2.88871
2097	Printing company	no	male	male	26	no	betw 4,501 and 10,500	blue-collar	Unionized	permanent	else	night/evening/mixed	yes	Yes, frequently, at least once per month	yes	no	12	12	120	80	40	96.48	50	vigorous	110	80	30	92.36	no	110	80	30	92.36	-10.7902	0.201601	-1.684	-13.362		-0.0415739	-2.88871
2098	Printing company	no	male	male	31	yes	betw < 1,500 and 4,500	blue-collar	Unionized	permanent	else	night/evening/mixed	no	Yes, frequently, at least once per month	yes	no	15	16	120	80	40	96.48	133	vigorous	120	80	40	96.48	no	120	70	50	90.6	-5.79021	-2.7984	2.55654	6.63801	9.99205	-0.327203	-2.88871
2099	Printing company	no	male	male	24	no	betw < 1,500 and 4,500	blue-collar	Non-unionized	permanent	else	night/evening/mixed	no	Occasionally (2 to 5 times per year)	yes	no	13	16	120	90	30	102.36	153	light	100	70	30	82.36	no	100	70	30	82.36	-12.7902	0.201601	-6.02225	14.638	8.99205	0.111597	-2.88871
2100	Printing company	no	male	male	32	yes	betw < 1,500 and 4,500	blue-collar	Non-unionized	permanent	else	night/evening/mixed	no	Occasionally (2 to 5 times per year)	yes	no	16	10	110	80	30	92.36	213	light	120	80	40	96.48	no	120	80	40	96.48	-4.79021	0.201601	-1.14658	-7.36199		-0.0620868	28.1113
2101	Printing company	no	male	male	31	yes	betw < 1,500 and 4,500	blue-collar	Unionized	temporary	else	night/evening/mixed	no	Yes, frequently, at least once per month	yes	no	16	16	110	80	30	92.36	135	light	120	80	40	96.48	no	100	80	20	88.24	-5.79021	-2.7984	-3.63622	8.63801	4.99205	0.273048	-2.88871
2102	Printing company	no	male	male	26	no	betw < 1,500 and 4,500	blue-collar	Unionized	temporary	else	night/evening/mixed	yes	Yes, frequently, at least once per month	yes	no	12	12	110	80	30	92.36	50	vigorous	110	80	30	92.36	no					-10.7902	0.201601	1.08832	15.638		0.110886	-2.88871
2103	Printing company	no	male	male	40	yes	betw 4,501 and 10,500	blue-collar	Unionized	permanent	else	night/evening/mixed	no	Occasionally (2 to 5 times per year)	yes	no	12	12	110	80	30	92.36	115	vigorous	120	80	40	96.48	no					3.20979	-2.7984	-0.831944	-0.361991	-17.0079	-0.00494391	-2.88871
2104	Printing company	no	male	male	30	no	betw 4,501 and 10,500	blue-collar	Unionized	permanent	else	night/evening/mixed	yes	Occasionally (2 to 5 times per year)	yes	no	15	15	110	80	30	92.36	122	light	110	70	40	86.48	no	110	80	30	92.36	-6.79021	-2.7984	1.4626	20.638	-3.00795	0.0902942	-2.88871
2105	Printing company	no	male	male	27	no	betw 4,501 and 10,500	blue-collar	Unionized	permanent	else	night/evening/mixed	no	Occasionally (2 to 5 times per year)	yes	no	14	14	120	80	40	96.48	146	vigorous	120	80	40	96.48	no	100	70	30	82.36	-9.79021	-2.7984	-5.55561	-13.362	-1.00795	0.0216342	-2.88871
2106	Printing company	no	male	male	28	no	betw 4,501 and 10,500	blue-collar	Unionized	permanent	morning	night/evening/mixed	yes	Occasionally (2 to 5 times per year)	yes	no	11	13	120	70	50	90.6	50	moderate	100	80	20	88.24	no					-8.79021	0.201601	-7.13244	-14.362		-0.290658	-2.88871
2107	Printing company	no	male	male	24	no	betw < 1,500 and 4,500	blue-collar	Non-unionized	permanent	else	night/evening/mixed	no	Yes, frequently, at least once per month	yes	no	12	12	120	87	33	100.596	106	vigorous	110	80	30	92.36	no					-12.7902	-2.7984	-6.45906	-1.36199	-53.0079	-0.171611	-2.88871
2108	Printing company	no	male	male	30	no	betw 4,501 and 10,500	blue-collar	Unionized	permanent	morning	morning	no	Occasionally (2 to 5 times per year)	yes	no	12	12	110	80	30	92.36	145	light	120	80	40	96.48	no	100	80	20	88.24	-6.79021	0.201601	-1.25386	3.63801	10.9921	0.105655	-2.88871
2109	Printing company	no	male	male	29	no	betw 4,501 and 10,500	blue-collar	Unionized	permanent	else	night/evening/mixed	yes	No, I never drink	no	no	11	12	120	80	40	96.48	50	moderate	120	80	40	96.48	no	120	70	50	90.6	-7.79021	0.201601	2.26979	-13.362		-0.0287535	-2.88871
2110	Printing company	no	male	male	28	no	betw < 1,500 and 4,500	blue-collar	Unionized	temporary	else	night/evening/mixed	yes	Yes, frequently, at least once per month	yes	no	12	12	120	90	30	102.36	120	moderate	130	80	50	100.6	no	120	80	40	96.48	-8.79021	-2.7984	-0.738108	12.638	-23.0079	-0.092856	-0.888713
2111	Printing company	no	male	male	26	no	betw < 1,500 and 4,500	blue-collar	Unionized	permanent	else	night/evening/mixed	no	Yes, frequently, at least once per month	yes	no	15	16	110	80	30	92.36	50	moderate					no					-10.7902	-2.7984	-2.72473	-1.36199		0.16494	-2.88871
2112	Printing company	no	male	male	35	yes	betw 10,501 and > 16,500	white-collar	Unionized	permanent	else	night/evening/mixed	yes	Occasionally (2 to 5 times per year)	yes	no	15	13	110	80	30	92.36	112	moderate	120	70	50	90.6	no	110	80	30	92.36	-1.79021	-2.7984	-0.16244	-10.362		-0.0572087	22.1113
2113	Printing company	no	male	male	47	yes	betw < 1,500 and 4,500	white-collar	Unionized	permanent	morning	morning	yes	No, I never drink	no	no	12	15	130	80	50	100.6	101	light	120	70	50	90.6	no	120	80	40	96.48	10.2098	-2.7984	-2.22184	1.63801	-24.0079	-0.0572087	-2.88871
2114	Printing company	no	male	male	18	no	betw < 1,500 and 4,500	blue-collar	Unionized	temporary	else	night/evening/mixed	no	Occasionally (2 to 5 times per year)	yes	no	12	12	120	80	40	96.48	50	moderate	90	70	20	78.24	no	110	80	30	92.36	-18.7902	0.201601	-6.88318	-1.36199		-0.0495868	-2.88871
2115	Printing company	no	male	male	23	yes	betw < 1,500 and 4,500	blue-collar	Unionized	permanent	else	night/evening/mixed	no	Occasionally (2 to 5 times per year)	yes	no	12	12	120	70	50	90.6	50	vigorous	110	80	30	92.36	no	120	80	40	96.48	-13.7902	0.201601	-0.0443883	1.63801		0.110886	-0.888713
2117	Printing company	no	male	male	33	yes	betw < 1,500 and 4,500	blue-collar	Unionized	temporary	else	night/evening/mixed	no	Yes, frequently, at least once per month	yes	no	14	14	110	70	40	86.48	50	light	100	70	30	82.36	no					-3.79021	0.201601	-3.25984	2.63801		-0.106531	-1.88871
2118	Printing company	no	male	male	32	no	betw < 1,500 and 4,500	blue-collar	Unionized	permanent	morning	morning	no	Occasionally (2 to 5 times per year)	yes	no	16	16	120	80	40	96.48	116	light	120	80	40	96.48	no	120	72	48	91.776	-4.79021	-2.7984	-2.47888	15.638	-7.00795	-0.106531	31.1113
2119	Printing company	no	male	male	46	yes	betw 10,501 and > 16,500	white-collar	Non-unionized	permanent	else	night/evening/mixed	yes	Occasionally (2 to 5 times per year)	yes	yes	16	16	140	80	60	104.72	50	light					no					9.20979	8.2016	-1.4413	16.638		-0.349892	-2.88871
2120	Printing company	no	male	male	48	yes	betw 10,501 and > 16,500	white-collar	Non-unionized	permanent	morning	morning	no	Occasionally (2 to 5 times per year)	yes	no	10	12	120	80	40	96.48	120	light	120	80	40	96.48	no					11.2098	-2.7984	1.03657	8.63801	-2.00795	0.109342	1.11129
2121	Printing company	no	male	male	35	yes	betw < 1,500 and 4,500	blue-collar	Unionized	permanent	else	night/evening/mixed	no	Occasionally (2 to 5 times per year)	yes	no	12	12	110	70	40	86.48	147	light	110	70	40	86.48	no	120	80	40	96.48	-1.79021	0.201601	7.23685	22.638	7.99205	0.0545799	-2.88871
2122	Printing company	no	male	male	32	yes	betw 4,501 and 10,500	blue-collar	Non-unionized	permanent	else	night/evening/mixed	no	Occasionally (2 to 5 times per year)	yes	no	12	15	130	80	50	100.6	139	vigorous	120	80	40	96.48	no	120	80	40	96.48	-4.79021	0.201601	2.10923	13.638	-17.0079	0.0268021	-2.88871
2123	Printing company	no	male	male	25	yes	betw < 1,500 and 4,500	blue-collar	Non-unionized	permanent	morning	morning	no	Yes, frequently, at least once per month	yes	no	11	12	120	80	40	96.48	103	light	120	80	40	96.48	no	110	70	40	86.48	-11.7902	-2.7984	-2.9211	-5.36199	-32.0079	0.196737	-2.88871
2124	Printing company	no	male	male	59	yes	betw 4,501 and 10,500	blue-collar	Non-unionized	permanent	morning	morning	no	Occasionally (2 to 5 times per year)	yes	no	14	16	120	80	40	96.48	144	moderate	120	80	40	96.48	no	120	80	40	96.48	22.2098	-2.7984	-4.41648	-4.36199		-0.19542	-2.88871
2125	Printing company	no	male	male	35	no	betw 4,501 and 10,500	white-collar	Non-unionized	permanent	morning	morning	no	Yes, frequently, at least once per month	yes	yes	16	12	120	90	30	102.36	160	light					no					-1.79021	0.201601	3.69447	4.63801	1.99205	-0.147801	-2.88871
2126	Printing company	no	male	male	44	yes	betw 4,501 and 10,500	blue-collar	Unionized	permanent	else	night/evening/mixed	no	Occasionally (2 to 5 times per year)	yes	no	11	14	130	80	50	100.6	129	vigorous	90	70	20	78.24	no	120	80	40	96.48	7.20979	-2.7984	1.20686	16.638	6.99205	-0.112087	-2.88871
2127	Printing company	no	male	male	41	yes	betw 4,501 and 10,500	white-collar	Non-unionized	permanent	else	night/evening/mixed	yes	No, I never drink	no	no	16	16	120	80	40	96.48	148	light	110	80	30	92.36	no	120	80	40	96.48	4.20979	-2.7984	-2.74889	18.638	-11.0079	-0.262087	-2.88871
2128	Printing company	no	male	male	35	no	betw 4,501 and 10,500	blue-collar	Unionized	permanent	morning	morning	no	Occasionally (2 to 5 times per year)	yes	no	12	12	90	60	30	72.36	148	moderate	120	70	50	90.6	no	120	80	40	96.48	-1.79021	-2.7984	-3.19517	-1.36199	-27.0079	0.190545	-2.88871
2129	Printing company	no	male	male	39	yes	betw 10,501 and > 16,500	blue-collar	Unionized	permanent	else	night/evening/mixed	no	Yes, frequently, at least once per month	yes	no	11	12	140	80	60	104.72	149	moderate	120	80	40	96.48	no	100	70	30	82.36	2.20979	-2.7984	2.8947	-3.36199	16.9921	0.0629132	-2.88871
2130	Printing company	no	male	male	49	yes	betw 4,501 and 10,500	blue-collar	Unionized	permanent	morning	morning	no	No, I never drink	no	yes	14	16	120	80	40	96.48	50	moderate	100	80	20	88.24	no					12.2098	-5.7984	0.503942	-2.36199		0.0681458	-2.88871
2131	Printing company	no	male	male	39	no	betw 4,501 and 10,500	blue-collar	Unionized	permanent	morning	morning	no	Yes, frequently, at least once per month	yes	no	13	16	120	80	40	96.48	144	moderate					no					2.20979	0.201601	7.23685	15.638	15.9921	-0.144695	-2.88871
2132	Printing company	no	male	male	31	no	betw < 1,500 and 4,500	blue-collar	Unionized	permanent	else	night/evening/mixed	yes	Yes, frequently, at least once per month	yes	no	12	12	110	80	30	92.36	114	moderate					no					-5.79021	-2.7984	2.96231	1.63801	-20.0079	0.314384	-2.88871
2133	Printing company	no	male	male	36	yes	betw 10,501 and > 16,500	blue-collar	Unionized	permanent	morning	morning	no	No, I never drink	no	no	12	12	120	80	40	96.48	106	moderate					no					-0.79021	-2.7984	0.539102	-13.362	-26.0079	0.0823576	-2.88871
2134	Printing company	no	male	male	51	yes	betw 4,501 and 10,500	white-collar	Unionized	permanent	else	night/evening/mixed	no	Occasionally (2 to 5 times per year)	yes	no	14	12	120	80	40	96.48	121	moderate					no	110	80	30	92.36	14.2098	-5.7984	1.98047	21.638	-37.0079	-0.132357	-2.88871
2135	Printing company	no	male	male	46	no	betw < 1,500 and 4,500	white-collar	Unionized	permanent	else	night/evening/mixed	yes	No, I never drink	no	no	13	12	140	80	60	104.72	50	moderate	120	80	40	96.48	no	120	80	40	96.48	9.20979	0.201601	0.947648	7.63801		-0.051276	-2.88871
2136	Printing company	no	male	male	24	no	betw < 1,500 and 4,500	blue-collar	Unionized	permanent	else	night/evening/mixed	no	Occasionally (2 to 5 times per year)	yes	no	11	16	120	70	50	90.6	50	light	130	80	50	100.6	no	120	80	40	96.48	-12.7902	-2.7984	3.33588	7.63801		-0.156204	-2.88871
2137	Printing company	no	male	male	24	no	betw < 1,500 and 4,500	blue-collar	Unionized	permanent	morning	morning	yes	Yes, frequently, at least once per month	yes	no	12	14	110	80	30	92.36	50	vigorous	100	70	30	82.36	no	120	80	40	96.48	-12.7902	0.201601	2.11728	-12.362		0.015962	-2.88871
2138	Printing company	no	male	male	27	yes	betw < 1,500 and 4,500	blue-collar	Unionized	permanent	else	night/evening/mixed	yes	Occasionally (2 to 5 times per year)	yes	no	12	15	110	80	30	92.36	107	moderate	120	80	40	96.48	no	100	70	30	82.36	-9.79021	0.201601	-7.62641	-19.362	-24.0079	0.0326501	-2.88871
2139	Printing company	no	male	male	35	yes	betw 4,501 and 10,500	blue-collar	Unionized	permanent	else		no	Occasionally (2 to 5 times per year)	yes	no	11	12	110	80	30	92.36	124	moderate	130	80	50	100.6	no	120	70	50	90.6	-1.79021	-2.7984	-0.704527	-9.36199	-24.0079	0.111597	4.11129
2140	Printing company	no	male	male	31	yes	betw 4,501 and 10,500	blue-collar	Non-unionized	permanent	morning	morning	no	Occasionally (2 to 5 times per year)	yes	no	10	9	110	80	30	92.36	114	moderate	120	80	40	96.48	no	130	70	60	94.72	-5.79021	-2.7984	5.7262	-0.361991	-21.0079	0.109342	-2.88871
2141	Printing company	no	male	male	23	no	betw < 1,500 and 4,500	blue-collar	Unionized	permanent	else	night/evening/mixed	yes	Yes, frequently, at least once per month	yes	yes	12	12	120	80	40	96.48	128	light					no					-13.7902	-5.7984	-6.12596	8.63801	-28.0079	0.0326501	-2.88871
2142	Printing company	no	male	male	22	no	betw < 1,500 and 4,500	blue-collar	Unionized	temporary	else	night/evening/mixed	no	Occasionally (2 to 5 times per year)	yes	no	16	12	120	80	40	96.48	105	moderate	110	70	40	86.48	no	110	80	30	92.36	-14.7902	0.201601	-2.94114	-10.362	-35.0079	-0.00494391	-0.888713
2143	Printing company	no	male	male	18	yes	betw < 1,500 and 4,500	blue-collar	Unionized	temporary	morning	morning	yes	Yes, frequently, at least once per month	yes	no	11	9	110	80	30	92.36	50	light					no					-18.7902	-2.7984	-5.25917	-22.362		0.17495	-2.88871
2144	Printing company	no	male	male	21	no	betw 4,501 and 10,500	blue-collar	Unionized	permanent	else	night/evening/mixed	no	Occasionally (2 to 5 times per year)	yes	no	10	16	120	80	40	96.48	50	moderate					no					-15.7902	-2.7984	1.02971	22.638		-0.22794	-0.888713
2145	Printing company	no	male	male	37	yes	betw 4,501 and 10,500	blue-collar	Unionized	permanent	else	night/evening/mixed	no	Occasionally (2 to 5 times per year)	yes	no	12	10	120	80	40	96.48	145	vigorous	110	80	30	92.36	no	140	90	50	110.6	0.20979	-2.7984	0.918069	-11.362	-10.0079	0.0838591	-2.88871
2146	Printing company	no	male	male	41	yes	betw 4,501 and 10,500	blue-collar	Unionized	permanent	morning	morning	no	Occasionally (2 to 5 times per year)	yes	no	14	12	110	80	30	92.36	102	light	120	80	40	96.48	no	120	70	50	90.6	4.20979	0.201601	2.11428	3.63801	-22.0079	0.0268021	-2.88871
2147	Printing company	no	male	male	30	yes	betw 4,501 and 10,500	blue-collar	Unionized	permanent	else	night/evening/mixed	no	Yes, frequently, at least once per month	yes	no	15	16	120	80	40	96.48	50	vigorous	110	80	30	92.36	no	110	80	30	92.36	-6.79021	0.201601	-5.57406	-2.36199		-0.106531	-2.88871
2148	Printing company	no	male	male	28	yes	betw < 1,500 and 4,500	blue-collar	Unionized	temporary	else	night/evening/mixed	no	Yes, frequently, at least once per month	yes	no	10	10	120	80	40	96.48	50	light	90	60	30	72.36	no	100	80	20	88.24	-8.79021	-2.7984	-5.75322	-14.362		0.0647425	-2.88871
2149	Printing company	no	male	male	25	no	betw < 1,500 and 4,500	blue-collar	Unionized	temporary	else	night/evening/mixed	no	Occasionally (2 to 5 times per year)	yes	no	11	11	120	80	40	96.48	133	moderate					no					-11.7902	0.201601	-3.36371	-9.36199	-6.00795	-0.0679691	-2.88871
2150	Printing company	no	male	male	28	yes	betw 4,501 and 10,500	blue-collar	Unionized	permanent	else	night/evening/mixed	no	Yes, frequently, at least once per month	yes	no	12	16	110	70	40	86.48	121	moderate	120	80	40	96.48	no	110	80	30	92.36	-8.79021	-2.7984	-0.787585	-7.36199	-15.0079	-0.20355	0.111287
2151	Printing company	no	male	male	26	no	betw 4,501 and 10,500	blue-collar	Unionized	permanent	morning	morning	no	Occasionally (2 to 5 times per year)	yes	no	10	16	130	80	50	100.6	102	moderate	110	80	30	92.36	no	120	80	40	96.48	-10.7902	-2.7984	-3.346	-5.36199	-40.0079	0.0681458	-2.88871
2152	Printing company	no	male	male	28	no	betw 4,501 and 10,500	blue-collar	Unionized	temporary	else	night/evening/mixed	no	Occasionally (2 to 5 times per year)	yes	no	7	9	110	80	30	92.36	149	moderate	110	60	50	80.6	no	100	80	20	88.24	-8.79021	-2.7984	-1.01778	-5.36199		-0.0415739	-2.88871
2153	Printing company	no	male	male	21	no	betw 4,501 and 10,500	blue-collar	Unionized	permanent	else	night/evening/mixed	no	Yes, frequently, at least once per month	yes	no	12	16	100	80	20	88.24	116	light	110	70	40	86.48	no	100	90	10	94.12	-15.7902	0.201601	-4.9085	20.638	-14.0079	-0.20355	-2.88871
2154	Printing company	no	male	male	39	yes	betw 4,501 and 10,500	blue-collar	Unionized	permanent	else	night/evening/mixed	no	No, I never drink	no	no	12	12	120	80	40	96.48	129	light	120	80	40	96.48	no	110	80	30	92.36	2.20979	-2.7984	-3.53091	15.638	-8.00795	0.166485	-2.88871
2155	Printing company	no	male	male	32	no	betw 4,501 and 10,500	blue-collar	Unionized	permanent	else	night/evening/mixed	no	Yes, frequently, at least once per month	yes	no	12	12	120	70	50	90.6	100	moderate	110	80	30	92.36	no	100	70	30	82.36	-4.79021	-2.7984	-2.76168	3.63801		-0.0906582	-2.88871
2156	Printing company	no	male	male	34	no	betw 4,501 and 10,500	blue-collar	Non-unionized	permanent	else	night/evening/mixed	no	Occasionally (2 to 5 times per year)	yes	no	12	12	110	80	30	92.36	173	light	130	80	50	100.6	no	110	70	40	86.48	-2.79021	-2.7984	4.44381	-18.362	11.9921	0.137913	14.1113
2157	Printing company	no	male	male	50	no	betw < 1,500 and 4,500	blue-collar	Unionized	permanent	morning	morning	no	Occasionally (2 to 5 times per year)	yes	no	12	12	90	60	30	72.36	168	light	110	80	30	92.36	no	120	72	48	91.776	13.2098	-5.7984	-7.83719	-2.36199	-33.0079	0.170171	-2.88871
2158	Printing company	no	male	male	31	yes	betw 10,501 and > 16,500	blue-collar	Unionized	permanent	else	night/evening/mixed	no	No, I never drink	no	no	12	16	120	80	40	96.48	129	light	110	80	30	92.36	no	120	70	50	90.6	-5.79021	0.201601	-3.17404	0.638009		-0.20355	-2.88871
2159	Printing company	no	male	male	39	yes	betw 10,501 and > 16,500	blue-collar	Unionized	permanent	else	night/evening/mixed	no	Occasionally (2 to 5 times per year)	yes	no	12	11	120	80	40	96.48	114	moderate	120	80	40	96.48	no	120	80	40	96.48	2.20979	-2.7984	4.85108	8.63801	-24.0079	0.137913	-2.88871
2160	Printing company	no	male	male	42	yes	betw < 1,500 and 4,500	white-collar	Unionized	permanent	morning	morning	no	Occasionally (2 to 5 times per year)	yes	no	12	12	120	80	40	96.48	134	light	120	70	50	90.6	no	120	70	50	90.6	5.20979	-2.7984	0.692131	-2.36199	-36.0079	0.234687	-2.88871
2161	Printing company	no	male	male	25	no	betw < 1,500 and 4,500	blue-collar	Non-unionized	permanent	else	night/evening/mixed	no	Occasionally (2 to 5 times per year)	yes	no	11	12	120	80	40	96.48	146	moderate	120	80	40	96.48	no	110	80	30	92.36	-11.7902	-2.7984	1.4614	-6.36199	16.9921	0.0268021	-2.88871
2162	Printing company	no	male	male	29	yes	betw < 1,500 and 4,500	blue-collar	Non-unionized	temporary	else	night/evening/mixed	no	Occasionally (2 to 5 times per year)	yes	no	15	14	110	60	50	80.6	102	moderate					no					-7.79021	0.201601	-4.15091	-19.362		-0.267492	-2.88871
2163	Printing company	no	male	male	22	no	betw < 1,500 and 4,500	blue-collar	Unionized	temporary	else	night/evening/mixed	no	Yes, frequently, at least once per month	yes	no	11	11	120	70	50	90.6	50	vigorous	120	70	50	90.6	no	120	80	40	96.48	-14.7902	-2.7984	-4.55038	-13.362		0.137913	-2.88871
2164	Printing company	no	male	male	44	yes	betw < 1,500 and 4,500	blue-collar	Unionized	permanent	else	night/evening/mixed	yes	Occasionally (2 to 5 times per year)	yes	no	15	16	100	70	30	82.36	114	vigorous	90	70	20	78.24	no	120	80	40	96.48	7.20979	-5.7984	-1.67962	-9.36199	-14.0079	0.0268021	-2.88871
2165	Printing company	no	male	male	25	yes	betw < 1,500 and 4,500	blue-collar	Unionized	temporary	morning	morning	no	Occasionally (2 to 5 times per year)	yes	no	16	16	120	80	40	96.48	50	moderate					no					-11.7902	-5.7984	-1.79311	-28.362		0.243176	-0.888713
2166	Printing company	no	male	male	19	no	betw < 1,500 and 4,500	blue-collar	Unionized	temporary	else	night/evening/mixed	no	Yes, frequently, at least once per month	yes	no	16	16	110	80	30	92.36	50	vigorous					no	110	80	30	92.36	-17.7902	-2.7984	1.31316	-8.36199		0.0426751	-2.88871
2167	Printing company	no	male	male	24	yes	betw < 1,500 and 4,500	blue-collar	Unionized	permanent	morning	morning	yes	No, I never drink	no	no	12	14	120	80	40	96.48	119	light	120	80	40	96.48	no	110	80	30	92.36	-12.7902	-2.7984	-2.45693	-8.36199	-17.0079	0.137913	-2.88871
2168	Printing company	no	male	male	34	no	betw 10,501 and > 16,500	blue-collar	Unionized	permanent	else	night/evening/mixed	no	Yes, frequently, at least once per month	yes	no	15	16	120	80	40	96.48	144	moderate	110	80	30	92.36	no	120	80	40	96.48	-2.79021	-2.7984	-2.43044	-1.36199	-6.00795	-0.106531	-2.88871
2169	Printing company	no	male	male	39	no	betw < 1,500 and 4,500	blue-collar	Unionized	permanent	else	night/evening/mixed	no	Occasionally (2 to 5 times per year)	yes	no	10	12	120	90	30	102.36	120	light	100	70	30	82.36	no					2.20979	-2.7984	0.395263	1.63801	-7.00795	0.165691	-2.88871
2171	Printing company	no	male	male	36	yes	betw < 1,500 and 4,500	blue-collar	Unionized	temporary	else	night/evening/mixed	no	Occasionally (2 to 5 times per year)	yes	no	11	7	90	70	20	78.24	169	vigorous	120	80	40	96.48	no	120	80	40	96.48	-0.79021	-2.7984	0.433805	-14.362	-8.00795	0.10761	-2.88871
2172	Printing company	no	male	male	42	yes	betw < 1,500 and 4,500	blue-collar	Unionized	permanent	else	night/evening/mixed	no	Yes, frequently, at least once per month	yes	yes	16	8	130	90	40	106.48	158	vigorous	120	80	40	96.48	no	120	80	40	96.48	5.20979	-5.7984	-1.86762	1.63801	-15.0079	0.273048	-2.88871
2173	Printing company	no	male	male	44	no	betw < 1,500 and 4,500	blue-collar	Unionized	permanent	else	night/evening/mixed	no	No, I never drink	no	no	12	12	110	80	30	92.36	50	moderate	120	80	40	96.48	no	120	80	40	96.48	7.20979	-2.7984	-0.260062	0.638009		-0.123992	-2.88871
2174	Printing company	no	male	male	25	yes	betw < 1,500 and 4,500	blue-collar	Unionized	permanent	else	night/evening/mixed	yes	No, I never drink	no	no	16	16	120	80	40	96.48	108	light	120	70	50	90.6	no	110	80	30	92.36	-11.7902	-2.7984	-4.61047	2.63801		-0.0176423	42.1113
2175	Printing company	no	male	male	26	yes	betw < 1,500 and 4,500	blue-collar	Unionized	temporary	else	night/evening/mixed	no	Occasionally (2 to 5 times per year)	yes	no	12	12	120	80	40	96.48	116	moderate					no					-10.7902	0.201601	-2.32069	5.63801	-15.0079	0.108501	11.1113
2176	Printing company	no	male	male	22	no	betw < 1,500 and 4,500	blue-collar	Unionized	temporary	else	night/evening/mixed	no	Occasionally (2 to 5 times per year)	yes	no	11	11	120	80	40	96.48	50	vigorous					no					-14.7902	0.201601	-2.83942	2.63801		0.0790897	-2.88871
2177	Printing company	no	male	male	34	yes	betw 4,501 and 10,500	blue-collar	Unionized	permanent	morning	morning	no	Occasionally (2 to 5 times per year)	yes	no	12	12	120	80	40	96.48	132	light	120	80	40	96.48	no	120	70	50	90.6	-2.79021	-2.7984	-4.0126	10.638	1.99205	-0.132357	-2.88871
2178	Printing company	no	male	male	47	yes	betw < 1,500 and 4,500	blue-collar	Unionized	permanent	morning	morning	no	Yes, frequently, at least once per month	yes	yes	11	12	130	80	50	100.6	128	moderate	180	130	50	150.6	no	130	90	40	106.48	10.2098	-2.7984	1.53681	12.638	-25.0079	-0.0199815	-2.88871
2179	Printing company	no	male	male	23	no	betw < 1,500 and 4,500	blue-collar	Unionized	temporary	else	night/evening/mixed	no	No, I never drink	no	no	14	16	120	80	40	96.48	50	vigorous	100	70	30	82.36	no	120	80	40	96.48	-13.7902	0.201601	-5.73545	-17.362		0.16494	-2.88871
2180	Printing company	no	male	male	41	yes	betw < 1,500 and 4,500	blue-collar	Unionized	temporary	morning	morning	no	Occasionally (2 to 5 times per year)	yes	no	16	15	140	80	60	104.72	121	moderate					no	130	90	40	106.48	4.20979	-2.7984	4.18765	-18.362	-22.0079	-0.177876	1.11129
2181	Printing company	no	male	male	24	no	betw < 1,500 and 4,500	blue-collar	Unionized	temporary	morning	morning	no	Yes, frequently, at least once per month	yes	no	11	12	120	80	40	96.48	121	light	120	80	40	96.48	no	120	80	40	96.48	-12.7902	0.201601	-0.349629	22.638	-8.00795	0.0167011	-0.888713
2182	Printing company	no	male	male	45	no	betw 10,501 and > 16,500	blue-collar	Unionized	permanent	else	night/evening/mixed	no	Yes, frequently, at least once per month	yes	no	13	11	120	80	40	96.48	50	moderate	120	80	40	96.48	no	120	80	40	96.48	8.20979	-2.7984	-1.30684	-5.36199		0.252199	-2.88871
2183	Printing company	no	male	male	40	yes	betw 4,501 and 10,500	blue-collar	Unionized	permanent	morning	morning	no	No, I never drink	no	no	14	13	130	80	50	100.6	110	light	120	80	40	96.48	no	140	95	45	113.54	3.20979	-2.7984	4.18109	15.638	-16.0079	-0.092856	-2.88871
2184	Printing company	no	male	male	42	yes	betw < 1,500 and 4,500	blue-collar	Unionized	permanent	morning	morning	no	Occasionally (2 to 5 times per year)	yes	no	16	16	120	80	40	96.48	50	vigorous	130	80	50	100.6	no	120	80	40	96.48	5.20979	-5.7984	1.81807	8.63801		0.91064	-2.88871
2185	Printing company	no	male	male	41	yes	betw < 1,500 and 4,500	blue-collar	Unionized	permanent	else	night/evening/mixed	no	Occasionally (2 to 5 times per year)	yes	no	11	10	120	80	40	96.48	50	light	130	80	50	100.6	no	120	80	40	96.48	4.20979	-2.7984	10.2231	1.63801		-0.0287535	-2.88871
2186	Printing company	no	male	male	44	yes	betw < 1,500 and 4,500	blue-collar	Unionized	permanent	else	night/evening/mixed	yes	No, I never drink	no	no	12	8	130	80	50	100.6	114	moderate	120	80	40	96.48	no	120	80	40	96.48	7.20979	-5.7984	1.1861	-4.36199	-11.0079	0.109342	-2.88871
2187	Printing company	no	male	male	36	no	betw < 1,500 and 4,500	blue-collar	Unionized	permanent	else	night/evening/mixed	no	Occasionally (2 to 5 times per year)	yes	no	11	8	110	80	30	92.36	133	light	100	70	30	82.36	no	120	80	40	96.48	-0.79021	-2.7984	5.43103	-7.36199	-48.0079	0.28077	-2.88871
2188	Printing company	no	male	male	31	yes	betw < 1,500 and 4,500	blue-collar	Non-unionized	temporary	else	night/evening/mixed	no	Occasionally (2 to 5 times per year)	yes	no	12	12	110	80	30	92.36	120	moderate					no					-5.79021	-5.7984	2.12275	-0.361991	-6.00795	-0.0328185	-2.88871
2189	Printing company	no	male	male	48	yes	betw 10,501 and > 16,500	white-collar	Unionized	permanent	morning	morning	no	No, I never drink	no	no	12	12	100	80	20	88.24	50	moderate	90	70	20	78.24	no	120	72	48	91.776	11.2098	-5.7984	-2.20883	5.63801		-0.0287535	-2.88871
2190	Printing company	no	male	male	43	yes	betw 4,501 and 10,500	blue-collar	Unionized	permanent	else	night/evening/mixed	no	Occasionally (2 to 5 times per year)	yes	yes	11	10	130	90	40	106.48	114	moderate	130	80	50	100.6	no	140	100	40	116.48	6.20979	-2.7984	4.08889	21.638	-36.0079	0.0470042	0.111287
2191	Printing company	no	male	male	25	no	betw < 1,500 and 4,500	blue-collar	Unionized	temporary	else	night/evening/mixed	no	Occasionally (2 to 5 times per year)	yes	no	16	16	120	80	40	96.48	50	moderate					no					-11.7902	-2.7984	-2.90807	2.63801		-0.362087	11.1113
2192	Printing company	no	male	male	27	no	betw < 1,500 and 4,500	blue-collar	Unionized	permanent	else	night/evening/mixed	yes	Yes, frequently, at least once per month	yes	no	12	9	120	80	40	96.48	50	vigorous	120	80	40	96.48	no	120	80	40	96.48	-9.79021	-2.7984	2.62429	12.638		0.471247	-1.88871
2193	Printing company	no	male	male	38	no	betw 4,501 and 10,500	blue-collar	Non-unionized	permanent	morning	morning	no	Occasionally (2 to 5 times per year)	yes	no	15	14	110	80	30	92.36	148	moderate	110	80	30	92.36	no	100	80	20	88.24	1.20979	-2.7984	0.596164	5.63801	-0.00794702	0.0681458	-2.88871
2194	Printing company	no	male	male	43	yes	betw 4,501 and 10,500	blue-collar	Unionized	permanent	morning	morning	no	Occasionally (2 to 5 times per year)	yes	no	11	8	120	80	40	96.48	186	moderate	120	70	50	90.6	no	110	80	30	92.36	6.20979	-2.7984	2.68527	-1.36199	16.9921	0.0298051	-2.88871
2195	Printing company	no	male	male	20	no	betw < 1,500 and 4,500	blue-collar	Non-unionized	temporary	morning	morning	yes	Occasionally (2 to 5 times per year)	yes	no	12	14	120	80	40	96.48	50	vigorous					no	110	80	30	92.36	-16.7902	-2.7984	-8.65827	-2.36199		0.28077	-2.88871
2196	Printing company	no	male	male	25	yes	betw < 1,500 and 4,500	blue-collar	Unionized	permanent	else	night/evening/mixed	no	Occasionally (2 to 5 times per year)	yes	no	14	12	140	80	60	104.72	119	vigorous	110	80	30	92.36	no	110	80	30	92.36	-11.7902	-2.7984	-1.07184	-12.362	-13.0079	0.419163	-2.88871
2197	Printing company	no	male	male	48	yes	betw < 1,500 and 4,500	blue-collar	Unionized	permanent	else	night/evening/mixed	no	No, I never drink	no	no	16	16	120	80	40	96.48	50	light	120	80	40	96.48	no	120	80	40	96.48	11.2098	-11.7984	-1.25386	13.638		0.114657	-2.88871
2198	Printing company	no	male	male	34	no	betw < 1,500 and 4,500	blue-collar	Unionized	permanent	else	night/evening/mixed	no	No, I never drink	no	no	12	12	110	80	30	92.36	124	moderate	110	70	40	86.48	no	110	80	30	92.36	-2.79021	-2.7984	1.98498	6.63801	-19.0079	-0.0906582	-2.88871
2199	Printing company	no	male	male	32	no	betw < 1,500 and 4,500	blue-collar	Unionized	permanent	morning	morning	no	Occasionally (2 to 5 times per year)	yes	no	8	7	120	80	40	96.48	119	vigorous	120	80	40	96.48	no	100	80	20	88.24	-4.79021	-2.7984	-3.15905	-8.36199	-19.0079	0.495056	-2.88871
2200	Printing company	no	male	male	33	yes	betw < 1,500 and 4,500	blue-collar	Unionized	permanent	morning	morning	no	Occasionally (2 to 5 times per year)	yes	no	13	12	120	80	40	96.48	109	vigorous	120	70	50	90.6	no	120	70	50	90.6	-3.79021	-2.7984	-3.346	13.638	-32.0079	0.0129132	-1.88871
2201	Printing company	no	male	male	21	no	betw < 1,500 and 4,500	blue-collar	Unionized	permanent	else	night/evening/mixed	no	Occasionally (2 to 5 times per year)	yes	no	14	11	120	80	40	96.48	50	moderate	110	80	30	92.36	no	110	80	30	92.36	-15.7902	0.201601	-5.95351	-7.36199		0.537913	-2.88871
2203	Printing company	no	male	male	34	yes	betw < 1,500 and 4,500	blue-collar	Unionized	permanent	else	night/evening/mixed	no	Occasionally (2 to 5 times per year)	yes	no	12	9	130	80	50	100.6	121	vigorous	140	90	50	110.6	no	120	70	50	90.6	-2.79021	-5.7984	-0.572564	-5.36199		0.209342	-2.88871
2204	Printing company	no	female	female	41	no	betw < 1,500 and 4,500	blue-collar	Non-unionized	permanent	morning	morning	no	Occasionally (2 to 5 times per year)	yes	yes	12	10	120	80	40	96.48	166	vigorous	150	100	50	120.6	no	130	70	60	94.72	4.20979	-5.7984	-0.201867	7.63801	-6.00795	0.299204	-2.88871
2205	Printing company	no	female	female	37	no	betw 4,501 and 10,500	blue-collar	Unionized	permanent	else	night/evening/mixed	no	No, I never drink	no	yes	16	16	120	70	50	90.6	50	moderate	120	80	40	96.48	no	110	70	40	86.48	0.20979	-5.7984	-3.76128	12.638		0.218994	-2.88871
2206	Printing company	no	male	male	37	no	betw < 1,500 and 4,500	blue-collar	Non-unionized	temporary	morning	morning	no	Occasionally (2 to 5 times per year)	yes	no	12	12	130	80	50	100.6	50	moderate					no					0.20979	0.201601	16.7174	1.63801		0.237913	17.1113
2207	Printing company	no	female	female	37	no	betw 4,501 and 10,500	white-collar	Non-unionized	permanent	morning	morning	no	Occasionally (2 to 5 times per year)	yes	no	10	11	120	80	40	96.48	50	light					no					0.20979	0.201601	0.288553	11.638		0.0167011	-1.88871
2208	Printing company	no	female	female	42	yes	betw < 1,500 and 4,500	blue-collar	Unionized	permanent	morning	morning	no	Occasionally (2 to 5 times per year)	yes	no	13	15	120	80	40	96.48	150	vigorous	120	80	40	96.48	no					5.20979	-2.7984	2.97936	14.638	-10.0079	0.137913	27.1113
2210	Printing company	no	female	female	53	no	betw < 1,500 and 4,500	blue-collar	Unionized	permanent	else	night/evening/mixed	no	Occasionally (2 to 5 times per year)	yes	yes	11	12	120	80	40	96.48	179	vigorous	110	80	30	92.36	no	130	110	20	118.24	16.2098	-5.7984	7.31986	1.63801	12.9921	0.0268021	-2.88871
2211	Printing company	no	male	male	30	yes	betw < 1,500 and 4,500	blue-collar	Non-unionized	permanent	else	night/evening/mixed	yes	Occasionally (2 to 5 times per year)	yes	no	16	16	120	80	40	96.48	50	light	100	65	35	79.42	no	110	80	30	92.36	-6.79021	-5.7984	-6.44326	-18.362		0.162303	-2.88871
2212	Printing company	no	male	male	22	no	betw < 1,500 and 4,500	blue-collar	Unionized	temporary	else	night/evening/mixed	no	Occasionally (2 to 5 times per year)	yes	no	12	15	120	80	40	96.48	105	light	110	70	40	86.48	no	120	70	50	90.6	-14.7902	-2.7984	-4.47022	-18.362	-23.0079	-0.0572087	-2.88871
2213	Printing company	no	male	male	33	no	betw < 1,500 and 4,500	blue-collar	Unionized	temporary	morning	morning	no	Yes, frequently, at least once per month	yes	no	12	12	120	70	50	90.6	111	vigorous	130	80	50	100.6	no	100	70	30	82.36	-3.79021	-2.7984	0.841428	-17.362	-34.0079	0.137913	-2.88871
2214	Printing company	no	female	female	33	no	betw < 1,500 and 4,500	blue-collar	Unionized	permanent	else	night/evening/mixed	no	Occasionally (2 to 5 times per year)	yes	no	14	14	120	80	40	96.48	50	vigorous	90	60	30	72.36	no	120	80	40	96.48	-3.79021	-2.7984	-6.2378	-6.36199		0.471247	-2.88871
2215	Printing company	no	male	male	52	yes	betw < 1,500 and 4,500	blue-collar	Non-unionized	temporary	morning	morning	no	Occasionally (2 to 5 times per year)	yes	no	16	16	110	80	30	92.36	50	moderate					no					15.2098	-2.7984	-2.21603	22.638		0.00970811	46.1113
2216	Printing company	no	male	male	21	no	betw < 1,500 and 4,500	blue-collar	Unionized	temporary	else	night/evening/mixed	no	Occasionally (2 to 5 times per year)	yes	no	12	12	110	80	30	92.36	50	moderate					no					-15.7902	0.201601	-0.0137182	13.638		0.0521989	-2.88871
2217	Printing company	no	female	female	21	no	betw < 1,500 and 4,500	blue-collar	Unionized	temporary	morning	morning	no	Occasionally (2 to 5 times per year)	yes	no	12	16	120	80	40	96.48	101	moderate	120	80	40	96.48	no	100	90	10	94.12	-15.7902	-2.7984	-0.0740953	5.63801	-39.0079	-0.0973809	-2.88871
2218	Printing company	no	female	female	36	no	betw < 1,500 and 4,500	blue-collar	Unionized	temporary	else	night/evening/mixed	no	Occasionally (2 to 5 times per year)	yes	no	11	8	120	80	40	96.48	50	light	150	95	55	117.66	no	140	90	50	110.6	-0.79021	-2.7984	5.0452	1.63801		0.0754132	-2.88871
2219	Printing company	no	female	female	48	no	betw < 1,500 and 4,500	blue-collar	Non-unionized	permanent	else	night/evening/mixed	no	Occasionally (2 to 5 times per year)	yes	no	12	12	120	80	40	96.48	134	vigorous	120	80	40	96.48	no	120	80	40	96.48	11.2098	-2.7984	-1.21739	5.63801	0.992053	0.379292	-2.88871
2221	Printing company	no	female	female	34	no	betw < 1,500 and 4,500	blue-collar	Unionized	permanent	else	night/evening/mixed	no	Yes, frequently, at least once per month	yes	no	6	5	120	80	40	96.48	111	moderate					no					-2.79021	0.201601	-2.14803	-3.36199		-0.19542	0.111287
2222	Printing company	no	male	male	41	yes	betw 4,501 and 10,500	blue-collar	Unionized	permanent	morning	morning	no	Occasionally (2 to 5 times per year)	yes	no	11	16	120	80	40	96.48	143	light	110	80	30	92.36	no	120	80	40	96.48	4.20979	-5.7984	-2.25915	1.63801	-3.00795	-0.0248775	-2.88871
2223	Printing company	no	male	male	32	yes	betw < 1,500 and 4,500	blue-collar	Unionized	temporary	else	night/evening/mixed	no	No, I never drink	no	no	13	4	120	80	40	96.48	50	moderate					no					-4.79021	-2.7984	-3.25984	12.638		0.676375	-2.88871
2224	Printing company	no	male	male	38	no	betw < 1,500 and 4,500	blue-collar	Unionized	permanent	else	night/evening/mixed	no	Occasionally (2 to 5 times per year)	yes	no	13	14	130	90	40	106.48	50	vigorous					no					1.20979	-2.7984	10.4135	13.638		-0.213438	-2.88871
2225	Printing company	no	male	male	45	yes	betw 4,501 and 10,500	white-collar	Non-unionized	permanent	else	night/evening/mixed	yes	Occasionally (2 to 5 times per year)	yes	no	13	15	120	80	40	96.48	140	vigorous	120	80	40	96.48	no	130	80	50	100.6	8.20979	-2.7984	-3.39481	-10.362	-20.0079	-0.20355	-2.88871
2226	Printing company	no	male	male	23	no	betw < 1,500 and 4,500	blue-collar	Unionized	permanent	morning	morning	yes	Occasionally (2 to 5 times per year)	yes	yes	13	16	120	80	40	96.48	110	light	110	80	30	92.36	no					-13.7902	-5.7984	1.43672	-21.362		0.28077	-2.88871
2227	Printing company	no	male	male	38	no	betw 4,501 and 10,500	blue-collar	Unionized	permanent	else	night/evening/mixed	no	No, I never drink	no	no	13	12	100	80	20	88.24	50	vigorous	100	70	30	82.36	no	120	70	50	90.6	1.20979	-2.7984	-0.511551	9.63801		-0.0328185	-2.88871
2229	Printing company	no	male	male	27	yes	betw 4,501 and 10,500	blue-collar	Unionized	permanent	else	night/evening/mixed	no	Occasionally (2 to 5 times per year)	yes	no	11	11	120	80	40	96.48	113	vigorous	100	70	30	82.36	no	110	80	30	92.36	-9.79021	-2.7984	-8.49783	14.638	-28.0079	0.0379132	-2.88871
2230	Printing company	no	male	male	29	yes	betw < 1,500 and 4,500	blue-collar	Unionized	permanent	else	night/evening/mixed	no	Occasionally (2 to 5 times per year)	yes	no	9	16	130	80	50	100.6	141	moderate	140	80	60	104.72	no	120	80	40	96.48	-7.79021	-2.7984	-1.35081	9.63801	13.9921	0.165691	7.11129
2232	Printing company	no	male	male	39	yes	betw < 1,500 and 4,500	blue-collar	Unionized	temporary	else	night/evening/mixed	no	Occasionally (2 to 5 times per year)	yes	no	12	11	120	80	40	96.48	50	moderate					no					2.20979	0.201601	0.288108	-15.362		0.0236275	-2.88871
[truncated: 549 more rows]
